# Supplementary material for: Bis[(2,2-dimethyl­propano­yloxy)meth­yl] {[2-(6-amino-9H-purin-9-yl)eth­oxy]meth­yl}phospho­nate–succinic acid (2/1)
Source: Acta Crystallogr Sect E Struct Rep Online. 2012 Feb 24;68(Pt 3):o809–10. doi: 10.1107/S1600536812006873 (PMC3297872; doi:10.1107/S1600536812006873)
Supplement: Supplementary file 1 [file e-68-0o809-sup1.cif]

##############################################################################
#                                                                            #
# This CIF contains the data in a paper accepted for publication in          #
# Acta Crystallographica Section E. It conforms to the requirements of       #
# Notes for Authors for Acta Crystallographica Section E, and has been       #
# peer reviewed under the auspices of the IUCr Commission on Journals.       #
#                                                                            #
# Full details of the Crystallographic Information File format               #
# are given in the paper "The Crystallographic Information File (CIF):       #
# a New Standard Archive File for Crystallography" by S. R. Hall, F. H.      #
# Allen and I. D. Brown [Acta Cryst. (1991), A47, 655-685].                  #
#                                                                            #
# The current version of the core CIF dictionary is obtainable from          #
# ftp://ftp.iucr.org/pub/cif_core.dic.                                       #
#                                                                            #
# Software is freely available for graphical display of the structure(s)     #
# in this CIF. For information consult the CIF software page                 #
# http://www.iucr.org/resources/cif/software.                                #
#                                                                            #
# This file may be used for bona fide research purposes within the           #
# scientific community so long as proper attribution is given to the journal # 
# article from which it was obtained.                                        #
#                                                                            #
##############################################################################
data_I
_audit_creation_method     SHELXL97
_chemical_name_systematic
;
Bis[(2,2-dimethylpropanoyloxy)methyl]
{[2-(6-amino-9<i>H</i>-purin-9-yl)ethoxy]methyl}phosphonate--succinic acid (2/1)
;
_chemical_name_common     'Adefovir dipivoxil 0.5succinic acid'
_chemical_formula_moiety     'C20 H32 N5 O8 P, 0.5(C4 H6 O4)'
_chemical_formula_sum     'C22 H35 N5 O10 P'
_chemical_formula_iupac     'C20 H32 N5 O8 P , 0.5C4 H6 O4'
_chemical_formula_weight     560.52
_chemical_melting_point     410
_symmetry_cell_setting     triclinic
_symmetry_space_group_name_H-M     'P -1'
_symmetry_space_group_name_Hall     '-P 1'
loop_
    _symmetry_equiv_pos_as_xyz
    'x, y, z'
    '-x, -y, -z'
_cell_length_a     7.7122(12)
_cell_length_b     10.1577(15)
_cell_length_c     19.185(3)
_cell_angle_alpha     80.409(8)
_cell_angle_beta     79.718(9)
_cell_angle_gamma     80.407(8)
_cell_volume     1443.5(4)
_cell_formula_units_Z     2
_cell_measurement_reflns_used     9846
_cell_measurement_theta_min     2.18
_cell_measurement_theta_max     25.74
_cell_measurement_temperature     296(2)
_exptl_crystal_description     block
_exptl_crystal_colour     colourless
_exptl_crystal_size_max     0.11
_exptl_crystal_size_mid     0.10
_exptl_crystal_size_min     0.08
_exptl_crystal_density_diffrn     1.290
_exptl_crystal_density_meas     ?
_exptl_crystal_density_method     'not measured'
_exptl_crystal_F_000     594
_exptl_absorpt_coefficient_mu     0.153
_exptl_absorpt_correction_type     multi-scan
_exptl_absorpt_process_details     '(SADABS; Bruker, 2002)'
_exptl_absorpt_correction_T_min     0.982
_exptl_absorpt_correction_T_max     0.987
_exptl_special_details     ?
_diffrn_ambient_temperature     296(2)
_diffrn_radiation_type     MoK\a
_diffrn_radiation_wavelength     0.71073
_diffrn_radiation_monochromator     graphite
_diffrn_measurement_device_type     'Bruker SMART CCD'
_diffrn_measurement_method     '\f and \w'
_diffrn_detector_area_resol_mean     ?
_diffrn_reflns_number     49737
_diffrn_reflns_av_R_equivalents     0.0528
_diffrn_reflns_av_sigmaI/netI     0.0403
_diffrn_reflns_theta_min     1.09
_diffrn_reflns_theta_max     28.38
_diffrn_reflns_theta_full     28.38
_diffrn_measured_fraction_theta_max     0.996
_diffrn_measured_fraction_theta_full     0.996
_diffrn_reflns_limit_h_min     -10
_diffrn_reflns_limit_h_max     10
_diffrn_reflns_limit_k_min     -13
_diffrn_reflns_limit_k_max     13
_diffrn_reflns_limit_l_min     -25
_diffrn_reflns_limit_l_max     25
_diffrn_standards_number     0
_diffrn_standards_interval_count     .
_diffrn_standards_interval_time     .
_diffrn_standards_decay_%     ?
_refine_special_details
;
Refinement of <i>F</i>^2^ against ALL reflections. The weighted <i>R</i>-factor
<i>wR</i> and goodness of fit <i>S</i> are based on <i>F</i>^2^, conventional
<i>R</i>-factors <i>R</i> are based on <i>F</i>, with <i>F</i> set to zero for
negative <i>F</i>^2^. The threshold expression of <i>F</i>^2^ >
\s(<i>F</i>^2^) is used only for calculating <i>R</i>-factors(gt) <i>etc</i>.
and is not relevant to the choice of reflections for refinement.
<i>R</i>-factors based on <i>F</i>^2^ are statistically about twice as large
as those based on <i>F</i>, and <i>R</i>-factors based on ALL data will be
even larger.
;
_reflns_number_total     7222
_reflns_number_gt     4593
_reflns_threshold_expression     I>2\s(I)
_refine_ls_structure_factor_coef     Fsqd
_refine_ls_matrix_type     full
_refine_ls_R_factor_all     0.0737
_refine_ls_R_factor_gt     0.0462
_refine_ls_wR_factor_gt     0.1308
_refine_ls_wR_factor_ref     0.1429
_refine_ls_goodness_of_fit_ref     1.008
_refine_ls_restrained_S_all     1.008
_refine_ls_number_reflns     7222
_refine_ls_number_parameters     417
_refine_ls_number_restraints     0
_refine_ls_hydrogen_treatment     mixed
_refine_ls_weighting_scheme     calc
_refine_ls_weighting_details
               'calc w = 1/[\s^2^(Fo^2^)+(0.0783P)^2^] where P=(Fo^2^+2Fc^2^)/3'
_atom_sites_solution_hydrogens     geom
_atom_sites_solution_primary     direct
_atom_sites_solution_secondary     difmap
_refine_ls_shift/su_max     0.000
_refine_ls_shift/su_mean     0.000
_refine_diff_density_max     0.376
_refine_diff_density_min     -0.290
_refine_ls_extinction_method     none
_refine_ls_extinction_coef     ?
loop_
    _atom_type_symbol
    _atom_type_description
    _atom_type_scat_dispersion_real
    _atom_type_scat_dispersion_imag
    _atom_type_scat_source
    C C 0.0033 0.0016 'International Tables Vol C Tables 4.2.6.8 and 6.1.1.4'
    H H 0.0000 0.0000 'International Tables Vol C Tables 4.2.6.8 and 6.1.1.4'
    N N 0.0061 0.0033 'International Tables Vol C Tables 4.2.6.8 and 6.1.1.4'
    O O 0.0106 0.0060 'International Tables Vol C Tables 4.2.6.8 and 6.1.1.4'
    P P 0.1023 0.0942 'International Tables Vol C Tables 4.2.6.8 and 6.1.1.4'
_computing_data_collection     'SMART (Bruker, 2002)'
_computing_cell_refinement     'SAINT (Bruker, 2002)'
_computing_data_reduction     'SAINT (Bruker, 2002)'
_computing_structure_solution     'SHELXS97 (Sheldrick, 2008)'
_computing_structure_refinement     'SHELXL97 (Sheldrick, 2008)'
_computing_molecular_graphics     'ORTEP-3 for Windows (Farrugia, 1997)'
_computing_publication_material     'WinGX (Farrugia, 1999)'
loop_
    _atom_site_type_symbol
    _atom_site_label
    _atom_site_fract_x
    _atom_site_fract_y
    _atom_site_fract_z
    _atom_site_U_iso_or_equiv
    _atom_site_adp_type
    _atom_site_calc_flag
    _atom_site_refinement_flags
    _atom_site_occupancy
    _atom_site_symmetry_multiplicity
    _atom_site_disorder_assembly
    _atom_site_disorder_group
    P P1 0.85354(6) 0.35488(4) 0.23364(3) 0.04127(14) Uani d . 1 1 . .
    O O2 1.16908(15) 0.27477(11) 0.16611(7) 0.0465(3) Uani d . 1 1 . .
    H H22A 0.869(3) -0.400(2) 0.0252(13) 0.083(8) Uiso d . 1 1 . .
    O O1 0.75924(17) 0.37739(12) 0.17242(7) 0.0520(3) Uani d . 1 1 . .
    H H7A 1.410(3) 0.2107(19) 0.1924(10) 0.052(5) Uiso d . 1 1 . .
    N N4 1.30471(18) -0.10694(13) 0.07213(8) 0.0408(3) Uani d . 1 1 . .
    H H6A 1.364(3) 0.2683(19) 0.0495(10) 0.050(5) Uiso d . 1 1 . .
    N N5 1.40907(18) 0.07897(12) 0.08442(7) 0.0376(3) Uani d . 1 1 . .
    H H8A 1.137(3) 0.353(2) 0.2554(13) 0.077(7) Uiso d . 1 1 . .
    O O10 1.08166(19) -0.23084(12) 0.01701(8) 0.0561(4) Uani d . 1 1 . .
    H H1C 1.590(3) -0.454(2) 0.1269(10) 0.047(5) Uiso d . 1 1 . .
    N N1 1.5210(2) -0.38651(15) 0.11658(10) 0.0497(4) Uani d . 1 1 . .
    H H5 1.177(3) 0.0849(19) 0.0460(10) 0.054(5) Uiso d . 1 1 . .
    O O6 0.79832(17) 0.45855(12) 0.28933(7) 0.0545(3) Uani d . 1 1 . .
    H H7B 1.377(3) 0.371(2) 0.1459(10) 0.057(5) Uiso d . 1 1 . .
    O O3 0.83198(18) 0.21639(11) 0.28310(7) 0.0526(3) Uani d . 1 1 . .
    H H6B 1.549(3) 0.2239(18) 0.0706(10) 0.054(6) Uiso d . 1 1 . .
    C C3 1.4627(2) -0.14293(15) 0.09965(9) 0.0350(4) Uani d . 1 1 . .
    H H1A 1.870(3) -0.1491(19) 0.1681(11) 0.059(6) Uiso d . 1 1 . .
    N N2 1.7135(2) -0.26489(14) 0.14725(9) 0.0508(4) Uani d . 1 1 . .
    H H15B 0.551(3) 0.523(2) 0.2714(12) 0.071(7) Uiso d . 1 1 . .
    N N3 1.6779(2) -0.02193(14) 0.13207(9) 0.0513(4) Uani d . 1 1 . .
    H H15A 0.633(3) 0.619(2) 0.3206(12) 0.078(7) Uiso d . 1 1 . .
    C C4 1.5280(2) -0.02841(15) 0.10754(9) 0.0372(4) Uani d . 1 1 . .
    H H22B 0.974(3) -0.383(2) -0.0530(12) 0.065(6) Uiso d . 1 1 . .
    O O4 0.9500(2) 0.00392(13) 0.25970(8) 0.0628(4) Uani d . 1 1 . .
    H H8B 1.104(3) 0.456(2) 0.1946(12) 0.073(7) Uiso d . 1 1 . .
    O O7 0.5407(2) 0.45750(14) 0.37225(8) 0.0645(4) Uani d . 1 1 . .
    C C5 1.2792(2) 0.02556(16) 0.06432(10) 0.0415(4) Uani d . 1 1 . .
    C C2 1.5646(2) -0.26729(15) 0.12075(9) 0.0383(4) Uani d . 1 1 . .
    H H9B 0.689(4) 0.071(3) 0.2924(16) 0.112(10) Uiso d . 1 1 . .
    C C6 1.4277(3) 0.22069(16) 0.08249(11) 0.0438(4) Uani d . 1 1 . .
    H H1B 1.438(3) -0.3928(19) 0.0988(10) 0.044(6) Uiso d . 1 1 . .
    C C7 1.3572(2) 0.27262(18) 0.15218(11) 0.0450(4) Uani d . 1 1 . .
    H H9A 0.792(3) 0.126(2) 0.2055(14) 0.088(8) Uiso d . 1 1 . .
    C C22 0.9785(3) -0.42444(17) -0.00200(12) 0.0436(4) Uani d . 1 1 . .
    H H10 1.161(3) -0.206(2) 0.0348(13) 0.081(8) Uiso d . 1 1 . .
    C C21 1.1118(2) -0.36274(17) 0.02458(10) 0.0445(4) Uani d . 1 1 . .
    C C8 1.0864(3) 0.3663(2) 0.21406(13) 0.0505(5) Uani d . 1 1 . .
    C C1 1.7603(3) -0.14515(19) 0.15018(13) 0.0577(5) Uani d . 1 1 . .
    O O9 1.2352(2) -0.42677(14) 0.05093(11) 0.0873(6) Uani d . 1 1 . .
    O O5 0.8495(3) -0.0752(3) 0.37084(13) 0.1501(12) Uani d . 1 1 . .
    C C9 0.7978(3) 0.10227(19) 0.25713(16) 0.0618(6) Uani d . 1 1 . .
    C C11 1.1398(3) -0.1700(2) 0.31830(12) 0.0678(6) Uani d . 1 1 . .
    C C15 0.6237(3) 0.5252(2) 0.30718(14) 0.0625(6) Uani d . 1 1 . .
    O O8 0.4230(3) 0.3366(2) 0.31153(9) 0.0959(6) Uani d . 1 1 . .
    C C16 0.4436(3) 0.3614(2) 0.36752(12) 0.0608(5) Uani d . 1 1 . .
    C C10 0.9642(3) -0.0782(2) 0.32119(13) 0.0696(6) Uani d . 1 1 . .
    C C18 0.2912(6) 0.3830(4) 0.4914(2) 0.1566(19) Uani d . 1 1 . .
    H H18A 0.1843 0.4337 0.4764 0.235 Uiso calc R 1 1 . .
    H H18B 0.3726 0.4436 0.4936 0.235 Uiso calc R 1 1 . .
    H H18C 0.2627 0.3324 0.5379 0.235 Uiso calc R 1 1 . .
    C C14 1.2937(4) -0.0882(3) 0.28699(18) 0.1026(10) Uani d . 1 1 . .
    H H14A 1.2850 -0.0523 0.2380 0.154 Uiso calc R 1 1 . .
    H H14B 1.4052 -0.1458 0.2894 0.154 Uiso calc R 1 1 . .
    H H14C 1.2870 -0.0155 0.3140 0.154 Uiso calc R 1 1 . .
    C C12 1.1638(5) -0.2356(4) 0.39287(18) 0.1525(18) Uani d . 1 1 . .
    H H12A 1.1480 -0.1675 0.4235 0.229 Uiso calc R 1 1 . .
    H H12B 1.2813 -0.2852 0.3922 0.229 Uiso calc R 1 1 . .
    H H12C 1.0774 -0.2960 0.4105 0.229 Uiso calc R 1 1 . .
    C C17 0.3749(4) 0.2886(3) 0.43929(13) 0.0794(7) Uani d . 1 1 . .
    C C20 0.5398(7) 0.2122(6) 0.4705(3) 0.213(3) Uani d . 1 1 . .
    H H20A 0.5030 0.1645 0.5170 0.320 Uiso calc R 1 1 . .
    H H20B 0.6162 0.2752 0.4746 0.320 Uiso calc R 1 1 . .
    H H20C 0.6030 0.1491 0.4395 0.320 Uiso calc R 1 1 . .
    C C19 0.2625(9) 0.1901(6) 0.4313(2) 0.227(3) Uani d . 1 1 . .
    H H19A 0.2433 0.1300 0.4754 0.341 Uiso calc R 1 1 . .
    H H19B 0.3207 0.1392 0.3937 0.341 Uiso calc R 1 1 . .
    H H19C 0.1501 0.2367 0.4198 0.341 Uiso calc R 1 1 . .
    C C13 1.1420(4) -0.2716(3) 0.2684(2) 0.1238(13) Uani d . 1 1 . .
    H H13A 1.2543 -0.3294 0.2651 0.186 Uiso calc R 1 1 . .
    H H13B 1.1254 -0.2249 0.2217 0.186 Uiso calc R 1 1 . .
    H H13C 1.0477 -0.3249 0.2866 0.186 Uiso calc R 1 1 . .
loop_
    _atom_site_aniso_label
    _atom_site_aniso_U_11
    _atom_site_aniso_U_22
    _atom_site_aniso_U_33
    _atom_site_aniso_U_12
    _atom_site_aniso_U_13
    _atom_site_aniso_U_23
    P1 0.0401(3) 0.0328(2) 0.0502(3) 0.00576(17) -0.0116(2) -0.01014(19)
    O2 0.0360(7) 0.0422(6) 0.0663(8) -0.0040(5) -0.0069(6) -0.0242(6)
    O1 0.0506(8) 0.0463(7) 0.0587(8) 0.0086(6) -0.0214(6) -0.0078(6)
    N4 0.0401(8) 0.0326(7) 0.0523(9) -0.0019(6) -0.0169(7) -0.0061(6)
    N5 0.0391(8) 0.0280(6) 0.0449(8) -0.0019(5) -0.0073(6) -0.0046(6)
    O10 0.0544(9) 0.0388(7) 0.0831(10) -0.0083(6) -0.0301(8) -0.0090(6)
    N1 0.0500(10) 0.0280(7) 0.0766(12) -0.0011(7) -0.0322(9) -0.0034(7)
    O6 0.0524(8) 0.0457(7) 0.0661(9) 0.0058(6) -0.0065(7) -0.0249(6)
    O3 0.0654(9) 0.0379(6) 0.0564(8) -0.0030(6) -0.0194(7) -0.0062(6)
    C3 0.0367(9) 0.0315(8) 0.0377(9) -0.0033(6) -0.0095(7) -0.0054(6)
    N2 0.0493(9) 0.0369(8) 0.0724(11) 0.0008(6) -0.0288(8) -0.0117(7)
    N3 0.0483(9) 0.0385(8) 0.0751(11) -0.0039(7) -0.0245(8) -0.0172(7)
    C4 0.0382(9) 0.0317(8) 0.0426(9) -0.0018(6) -0.0082(7) -0.0087(7)
    O4 0.0758(10) 0.0428(7) 0.0635(9) 0.0123(6) -0.0158(8) -0.0050(6)
    O7 0.0757(10) 0.0612(9) 0.0554(9) -0.0103(7) 0.0005(8) -0.0159(7)
    C5 0.0416(10) 0.0335(8) 0.0498(10) -0.0018(7) -0.0131(8) -0.0042(7)
    C2 0.0400(9) 0.0340(8) 0.0420(9) -0.0027(7) -0.0111(8) -0.0058(7)
    C6 0.0421(11) 0.0283(8) 0.0588(12) -0.0039(7) -0.0047(9) -0.0038(8)
    C7 0.0353(10) 0.0356(9) 0.0676(13) -0.0042(7) -0.0089(9) -0.0167(9)
    C22 0.0392(10) 0.0415(9) 0.0544(12) -0.0054(8) -0.0170(9) -0.0090(8)
    C21 0.0420(10) 0.0397(9) 0.0553(11) -0.0078(7) -0.0155(9) -0.0066(8)
    C8 0.0455(11) 0.0486(11) 0.0624(13) -0.0021(9) -0.0105(10) -0.0245(10)
    C1 0.0504(12) 0.0462(10) 0.0869(16) 0.0009(9) -0.0357(11) -0.0201(10)
    O9 0.0812(11) 0.0438(8) 0.1585(17) -0.0067(7) -0.0839(12) -0.0076(9)
    O5 0.1080(17) 0.147(2) 0.1177(18) 0.0577(15) 0.0455(14) 0.0593(15)
    C9 0.0713(15) 0.0328(9) 0.0861(17) 0.0026(9) -0.0317(14) -0.0108(10)
    C11 0.0641(14) 0.0598(13) 0.0673(14) 0.0139(11) -0.0086(11) 0.0018(11)
    C15 0.0613(14) 0.0448(11) 0.0703(15) 0.0110(10) 0.0058(12) -0.0123(10)
    O8 0.0926(14) 0.1482(18) 0.0600(11) -0.0470(12) -0.0158(10) -0.0182(11)
    C16 0.0598(13) 0.0672(13) 0.0557(13) -0.0030(10) -0.0095(11) -0.0147(11)
    C10 0.0685(15) 0.0583(13) 0.0648(15) 0.0093(11) 0.0023(12) 0.0085(11)
    C18 0.227(5) 0.119(3) 0.102(3) -0.060(3) 0.081(3) -0.034(2)
    C14 0.0750(19) 0.108(2) 0.119(2) -0.0001(16) -0.0038(17) -0.0247(19)
    C12 0.117(3) 0.192(4) 0.094(2) 0.056(3) -0.010(2) 0.051(2)
    C17 0.107(2) 0.0736(15) 0.0561(14) -0.0243(15) 0.0029(14) -0.0100(12)
    C20 0.201(5) 0.230(5) 0.145(4) 0.024(4) -0.028(4) 0.104(4)
    C19 0.361(8) 0.261(6) 0.110(3) -0.248(6) 0.027(4) -0.034(3)
    C13 0.095(2) 0.0793(19) 0.201(4) 0.0341(16) -0.047(2) -0.053(2)
_geom_special_details
;
All e.s.d.'s (except the e.s.d. in the dihedral angle between two l.s. planes)
are estimated using the full covariance matrix. The cell e.s.d.'s are taken
into account individually in the estimation of e.s.d.'s in distances, angles
and torsion angles; correlations between e.s.d.'s in cell parameters are only
used when they are defined by crystal symmetry. An approximate (isotropic)
treatment of cell e.s.d.'s is used for estimating e.s.d.'s involving l.s.
planes.
;
loop_
    _geom_bond_atom_site_label_1
    _geom_bond_atom_site_label_2
    _geom_bond_site_symmetry_2
    _geom_bond_distance
    _geom_bond_publ_flag
    P1 O1 . 1.4562(13) ?
    P1 O3 . 1.5760(13) ?
    P1 O6 . 1.5794(13) ?
    P1 C8 . 1.787(2) ?
    O2 C8 . 1.413(2) ?
    O2 C7 . 1.424(2) ?
    N4 C5 . 1.314(2) ?
    N4 C3 . 1.383(2) ?
    N5 C5 . 1.354(2) ?
    N5 C4 . 1.3707(19) ?
    N5 C6 . 1.464(2) ?
    O10 C21 . 1.309(2) ?
    O10 H10 . 0.84(3) ?
    N1 C2 . 1.328(2) ?
    N1 H1C . 0.81(2) ?
    N1 H1B . 0.79(2) ?
    O6 C15 . 1.413(2) ?
    O3 C9 . 1.415(2) ?
    C3 C4 . 1.383(2) ?
    C3 C2 . 1.411(2) ?
    N2 C1 . 1.337(2) ?
    N2 C2 . 1.341(2) ?
    N3 C1 . 1.327(2) ?
    N3 C4 . 1.338(2) ?
    O4 C10 . 1.337(2) ?
    O4 C9 . 1.411(2) ?
    O7 C16 . 1.349(3) ?
    O7 C15 . 1.420(3) ?
    C5 H5 . 0.990(19) ?
    C6 C7 . 1.497(3) ?
    C6 H6A . 0.90(2) ?
    C6 H6B . 0.93(2) ?
    C7 H7A . 1.012(19) ?
    C7 H7B . 1.02(2) ?
    C22 C21 . 1.490(2) ?
    C22 C22 2_745 1.507(3) ?
    C22 H22A . 0.93(3) ?
    C22 H22B . 1.00(2) ?
    C21 O9 . 1.200(2) ?
    C8 H8A . 0.93(2) ?
    C8 H8B . 0.95(2) ?
    C1 H1A . 0.96(2) ?
    O5 C10 . 1.179(3) ?
    C9 H9B . 1.04(3) ?
    C9 H9A . 0.99(3) ?
    C11 C12 . 1.504(4) ?
    C11 C10 . 1.508(3) ?
    C11 C13 . 1.518(4) ?
    C11 C14 . 1.538(4) ?
    C15 H15B . 0.96(2) ?
    C15 H15A . 1.05(2) ?
    O8 C16 . 1.186(3) ?
    C16 C17 . 1.501(3) ?
    C18 C17 . 1.490(4) ?
    C18 H18A . 0.9600 ?
    C18 H18B . 0.9600 ?
    C18 H18C . 0.9600 ?
    C14 H14A . 0.9600 ?
    C14 H14B . 0.9600 ?
    C14 H14C . 0.9600 ?
    C12 H12A . 0.9600 ?
    C12 H12B . 0.9600 ?
    C12 H12C . 0.9600 ?
    C17 C19 . 1.471(5) ?
    C17 C20 . 1.539(5) ?
    C20 H20A . 0.9600 ?
    C20 H20B . 0.9600 ?
    C20 H20C . 0.9600 ?
    C19 H19A . 0.9600 ?
    C19 H19B . 0.9600 ?
    C19 H19C . 0.9600 ?
    C13 H13A . 0.9600 ?
    C13 H13B . 0.9600 ?
    C13 H13C . 0.9600 ?
loop_
    _geom_angle_atom_site_label_1
    _geom_angle_atom_site_label_2
    _geom_angle_atom_site_label_3
    _geom_angle_site_symmetry_1
    _geom_angle_site_symmetry_3
    _geom_angle
    _geom_angle_publ_flag
    O1 P1 O3 . . 113.85(8) ?
    O1 P1 O6 . . 117.52(7) ?
    O3 P1 O6 . . 101.92(8) ?
    O1 P1 C8 . . 116.19(10) ?
    O3 P1 C8 . . 106.95(9) ?
    O6 P1 C8 . . 98.37(8) ?
    C8 O2 C7 . . 111.57(13) ?
    C5 N4 C3 . . 104.30(13) ?
    C5 N5 C4 . . 105.98(13) ?
    C5 N5 C6 . . 129.31(15) ?
    C4 N5 C6 . . 124.70(15) ?
    C21 O10 H10 . . 106.4(17) ?
    C2 N1 H1C . . 118.2(13) ?
    C2 N1 H1B . . 121.6(14) ?
    H1C N1 H1B . . 119.5(19) ?
    C15 O6 P1 . . 124.52(15) ?
    C9 O3 P1 . . 122.53(14) ?
    C4 C3 N4 . . 109.79(13) ?
    C4 C3 C2 . . 116.20(15) ?
    N4 C3 C2 . . 134.00(15) ?
    C1 N2 C2 . . 118.43(15) ?
    C1 N3 C4 . . 110.16(15) ?
    N3 C4 N5 . . 126.26(14) ?
    N3 C4 C3 . . 127.50(14) ?
    N5 C4 C3 . . 106.24(14) ?
    C10 O4 C9 . . 117.94(19) ?
    C16 O7 C15 . . 117.27(18) ?
    N4 C5 N5 . . 113.69(15) ?
    N4 C5 H5 . . 125.8(11) ?
    N5 C5 H5 . . 120.5(11) ?
    N1 C2 N2 . . 118.11(15) ?
    N1 C2 C3 . . 123.89(16) ?
    N2 C2 C3 . . 118.00(14) ?
    N5 C6 C7 . . 113.36(15) ?
    N5 C6 H6A . . 106.7(12) ?
    C7 C6 H6A . . 108.1(12) ?
    N5 C6 H6B . . 104.9(12) ?
    C7 C6 H6B . . 110.5(12) ?
    H6A C6 H6B . . 113.5(17) ?
    O2 C7 C6 . . 108.72(15) ?
    O2 C7 H7A . . 108.3(11) ?
    C6 C7 H7A . . 110.1(10) ?
    O2 C7 H7B . . 105.4(11) ?
    C6 C7 H7B . . 107.8(11) ?
    H7A C7 H7B . . 116.2(15) ?
    C21 C22 C22 . 2_745 113.30(19) ?
    C21 C22 H22A . . 106.6(15) ?
    C22 C22 H22A 2_745 . 111.2(15) ?
    C21 C22 H22B . . 107.6(12) ?
    C22 C22 H22B 2_745 . 109.4(12) ?
    H22A C22 H22B . . 108.6(18) ?
    O9 C21 O10 . . 122.58(16) ?
    O9 C21 C22 . . 123.77(16) ?
    O10 C21 C22 . . 113.65(15) ?
    O2 C8 P1 . . 108.92(13) ?
    O2 C8 H8A . . 112.5(14) ?
    P1 C8 H8A . . 111.6(15) ?
    O2 C8 H8B . . 111.4(14) ?
    P1 C8 H8B . . 109.8(14) ?
    H8A C8 H8B . . 102.5(19) ?
    N3 C1 N2 . . 129.67(18) ?
    N3 C1 H1A . . 115.2(12) ?
    N2 C1 H1A . . 115.1(12) ?
    O4 C9 O3 . . 107.72(17) ?
    O4 C9 H9B . . 111.6(16) ?
    O3 C9 H9B . . 104.5(16) ?
    O4 C9 H9A . . 103.8(15) ?
    O3 C9 H9A . . 108.4(14) ?
    H9B C9 H9A . . 120(2) ?
    C12 C11 C10 . . 109.1(2) ?
    C12 C11 C13 . . 112.7(3) ?
    C10 C11 C13 . . 108.6(2) ?
    C12 C11 C14 . . 109.0(3) ?
    C10 C11 C14 . . 110.11(19) ?
    C13 C11 C14 . . 107.4(2) ?
    O6 C15 O7 . . 109.46(17) ?
    O6 C15 H15B . . 111.4(14) ?
    O7 C15 H15B . . 106.6(14) ?
    O6 C15 H15A . . 108.1(13) ?
    O7 C15 H15A . . 103.0(13) ?
    H15B C15 H15A . . 117.8(18) ?
    O8 C16 O7 . . 121.8(2) ?
    O8 C16 C17 . . 125.3(2) ?
    O7 C16 C17 . . 112.77(19) ?
    O5 C10 O4 . . 121.8(2) ?
    O5 C10 C11 . . 125.9(2) ?
    O4 C10 C11 . . 112.3(2) ?
    C17 C18 H18A . . 109.5 ?
    C17 C18 H18B . . 109.5 ?
    H18A C18 H18B . . 109.5 ?
    C17 C18 H18C . . 109.5 ?
    H18A C18 H18C . . 109.5 ?
    H18B C18 H18C . . 109.5 ?
    C11 C14 H14A . . 109.5 ?
    C11 C14 H14B . . 109.5 ?
    H14A C14 H14B . . 109.5 ?
    C11 C14 H14C . . 109.5 ?
    H14A C14 H14C . . 109.5 ?
    H14B C14 H14C . . 109.5 ?
    C11 C12 H12A . . 109.5 ?
    C11 C12 H12B . . 109.5 ?
    H12A C12 H12B . . 109.5 ?
    C11 C12 H12C . . 109.5 ?
    H12A C12 H12C . . 109.5 ?
    H12B C12 H12C . . 109.5 ?
    C19 C17 C18 . . 114.6(3) ?
    C19 C17 C16 . . 110.5(3) ?
    C18 C17 C16 . . 112.3(2) ?
    C19 C17 C20 . . 108.7(4) ?
    C18 C17 C20 . . 104.0(4) ?
    C16 C17 C20 . . 106.1(3) ?
    C17 C20 H20A . . 109.5 ?
    C17 C20 H20B . . 109.5 ?
    H20A C20 H20B . . 109.5 ?
    C17 C20 H20C . . 109.5 ?
    H20A C20 H20C . . 109.5 ?
    H20B C20 H20C . . 109.5 ?
    C17 C19 H19A . . 109.5 ?
    C17 C19 H19B . . 109.5 ?
    H19A C19 H19B . . 109.5 ?
    C17 C19 H19C . . 109.5 ?
    H19A C19 H19C . . 109.5 ?
    H19B C19 H19C . . 109.5 ?
    C11 C13 H13A . . 109.5 ?
    C11 C13 H13B . . 109.5 ?
    H13A C13 H13B . . 109.5 ?
    C11 C13 H13C . . 109.5 ?
    H13A C13 H13C . . 109.5 ?
    H13B C13 H13C . . 109.5 ?
loop_
    _geom_hbond_atom_site_label_D
    _geom_hbond_atom_site_label_H
    _geom_hbond_atom_site_label_A
    _geom_hbond_site_symmetry_A
    _geom_hbond_distance_DH
    _geom_hbond_distance_HA
    _geom_hbond_distance_DA
    _geom_hbond_angle_DHA
    N1 H1C O1 1_645 0.812(19) 2.14(2) 2.941(2) 170.16(18)
    N1 H1B O9 . 0.79(2) 2.05(2) 2.842(2) 175(2)
    O10 H10 N4 . 0.84(2) 1.91(2) 2.734(2) 166(2)
data_global
_journal_date_recd_electronic     2012-01-21
_journal_date_accepted     2012-02-15
_journal_name_full     'Acta Crystallographica, Section E'
_journal_year     2012
_journal_volume     68
_journal_issue      3
_journal_page_first     o809
_journal_page_last     o810
_journal_paper_category     QO
_journal_paper_doi     10.1107/S1600536812006873
_journal_coeditor_code     PK2386
_publ_contact_author_name     'Professor Il Won Kim'
_publ_contact_author_address
;
Department of Chemical Engineering
Soongsil University
369 Sangdo-ro
Dongjak-gu
Seoul 156-743
Republic of Korea
;
_publ_contact_author_email     iwkim@ssu.ac.kr
_publ_contact_author_fax     82-2-812-5378
_publ_contact_author_phone     82-2-820-0614
_publ_section_title
;
Bis[(2,2-dimethylpropanoyloxy)methyl]
{[2-(6-amino-9<i>H</i>-purin-9-yl)ethoxy]methyl}phosphonate--succinic acid
(2/1)
;
loop_
    _publ_author_name
    _publ_author_address
    'Jung, Sungyup'
;
Department of Chemical Engineering
Soongsil University
369 Sangdo-ro
Dongjak-gu
Seoul 156-743
Republic of Korea
;
    'Ha, Jeong-Myeong'
;
Korea Institute of Science and Technology
Hwarangno 14-gil 5
Seongbuk-gu
Seoul 136-791
Republic of Korea
;
    'Kim, Il Won'
;
Department of Chemical Engineering
Soongsil University
369 Sangdo-ro
Dongjak-gu
Seoul 156-743
Republic of Korea
;
_iucr_refine_instructions_details
;
REM  [C22 H35 N5 O10 P] in P-1
REM R1 =  0.0462 for   4593 Fo > 4sig(Fo)  and  0.0737 for all   7222 data
REM    417 parameters refined using      2 restraints
REM Highest difference peak  0.377,  deepest hole -0.293,  1-sigma level  0.051
REM  [C22 H35 N5 O10 P] in P-1
REM R1 =  0.0462 for   4593 Fo > 4sig(Fo)  and  0.0737 for all   7222 data
REM    417 parameters refined using      0 restraints
REM Highest difference peak  0.376,  deepest hole -0.292,  1-sigma level  0.051
REM  [C22 H35 N5 O10 P] in P-1
REM R1 =  0.0462 for   4593 Fo > 4sig(Fo)  and  0.0737 for all   7222 data
REM    417 parameters refined using      0 restraints
REM Highest difference peak  0.376,  deepest hole -0.292,  1-sigma level  0.051
REM  [C22 H35 N5 O10 P] in P-1
REM R1 =  0.0462 for   4593 Fo > 4sig(Fo)  and  0.0737 for all   7222 data
REM    417 parameters refined using      0 restraints
REM Highest difference peak  0.376,  deepest hole -0.292,  1-sigma level  0.051
REM HTAB N1 H1C
REM HTAB N1 H1B
REM HTAB O10 H10
TITL [C22 H35 N5 O10 P] in P-1
CELL 0.71073 7.7122 10.1577 19.1849 80.409 79.718 80.407
ZERR 2.0000 0.0012 0.0015 0.0031 0.008 0.009 0.008
LATT 1
SFAC C H N O P
UNIT 44 70 10 20 2
MERG 2
FMAP 2
GRID
PLAN 8
TEMP 23
HTAB
BOND $H
L.S. 20
ACTA
WGHT    0.078500
FVAR       0.24527
P1    5    0.853539    0.354882    0.233640    11.00000    0.04014    0.03283 =
         0.05024   -0.01014   -0.01159    0.00576
O2    4    1.169082    0.274771    0.166114    11.00000    0.03600    0.04216 =
         0.06628   -0.02417   -0.00686   -0.00402
H22A  2    0.868897   -0.399736    0.025219    11.00000    0.08272
O1    4    0.759243    0.377394    0.172423    11.00000    0.05060    0.04633 =
         0.05871   -0.00784   -0.02140    0.00862
H7A   2    1.410212    0.210715    0.192415    11.00000    0.05168
N4    3    1.304714   -0.106938    0.072130    11.00000    0.04008    0.03261 =
         0.05232   -0.00608   -0.01689   -0.00194
H6A   2    1.364342    0.268333    0.049457    11.00000    0.05013
N5    3    1.409066    0.078974    0.084420    11.00000    0.03905    0.02803 =
         0.04485   -0.00458   -0.00730   -0.00188
H8A   2    1.137450    0.352663    0.255364    11.00000    0.07666
O10   4    1.081656   -0.230841    0.017011    11.00000    0.05436    0.03884 =
         0.08312   -0.00902   -0.03008   -0.00829
H1C   2    1.590114   -0.453562    0.126877    11.00000    0.04655
N1    3    1.521024   -0.386514    0.116576    11.00000    0.05004    0.02802 =
         0.07665   -0.00344   -0.03215   -0.00108
H5    2    1.176839    0.084884    0.046010    11.00000    0.05392
O6    4    0.798320    0.458552    0.289326    11.00000    0.05238    0.04568 =
         0.06607   -0.02488   -0.00653    0.00575
H7B   2    1.376691    0.371464    0.145884    11.00000    0.05703
O3    4    0.831981    0.216387    0.283095    11.00000    0.06538    0.03795 =
         0.05644   -0.00624   -0.01935   -0.00302
H6B   2    1.548719    0.223911    0.070568    11.00000    0.05382
C3    1    1.462659   -0.142932    0.099653    11.00000    0.03667    0.03155 =
         0.03773   -0.00538   -0.00950   -0.00330
H1A   2    1.870088   -0.149077    0.168142    11.00000    0.05850
N2    3    1.713485   -0.264887    0.147254    11.00000    0.04934    0.03691 =
         0.07244   -0.01168   -0.02876    0.00083
H15B  2    0.551340    0.523094    0.271422    11.00000    0.07141
N3    3    1.677888   -0.021932    0.132071    11.00000    0.04834    0.03853 =
         0.07510   -0.01724   -0.02453   -0.00392
H15A  2    0.632846    0.619191    0.320647    11.00000    0.07781
C4    1    1.528026   -0.028414    0.107537    11.00000    0.03823    0.03175 =
         0.04256   -0.00870   -0.00821   -0.00184
H22B  2    0.974163   -0.383048   -0.053019    11.00000    0.06484
O4    4    0.949985    0.003918    0.259703    11.00000    0.07579    0.04278 =
         0.06351   -0.00500   -0.01578    0.01235
H8B   2    1.104071    0.455804    0.194637    11.00000    0.07265
O7    4    0.540736    0.457498    0.372250    11.00000    0.07568    0.06120 =
         0.05544   -0.01588    0.00052   -0.01031
C5    1    1.279229    0.025562    0.064324    11.00000    0.04160    0.03355 =
         0.04984   -0.00419   -0.01308   -0.00181
C2    1    1.564631   -0.267294    0.120753    11.00000    0.03999    0.03399 =
         0.04200   -0.00576   -0.01109   -0.00269
H9B   2    0.688510    0.071003    0.292393    11.00000    0.11216
C6    1    1.427698    0.220688    0.082486    11.00000    0.04212    0.02828 =
         0.05876   -0.00383   -0.00474   -0.00389
H1B   2    1.437841   -0.392815    0.098797    11.00000    0.04442
C7    1    1.357174    0.272623    0.152183    11.00000    0.03526    0.03557 =
         0.06756   -0.01667   -0.00888   -0.00418
H9A   2    0.791949    0.126444    0.205456    11.00000    0.08808
C22   1    0.978487   -0.424443   -0.002005    11.00000    0.03922    0.04148 =
         0.05439   -0.00896   -0.01698   -0.00537
H10   2    1.161061   -0.206103    0.034795    11.00000    0.08128
C21   1    1.111842   -0.362739    0.024580    11.00000    0.04201    0.03970 =
         0.05533   -0.00655   -0.01547   -0.00784
C8    1    1.086419    0.366344    0.214059    11.00000    0.04545    0.04861 =
         0.06241   -0.02448   -0.01050   -0.00207
C1    1    1.760265   -0.145152    0.150180    11.00000    0.05038    0.04621 =
         0.08685   -0.02005   -0.03566    0.00091
O9    4    1.235223   -0.426771    0.050926    11.00000    0.08118    0.04380 =
         0.15848   -0.00762   -0.08394   -0.00673
O5    4    0.849501   -0.075221    0.370837    11.00000    0.10804    0.14702 =
         0.11773    0.05930    0.04552    0.05769
C9    1    0.797788    0.102270    0.257125    11.00000    0.07133    0.03275 =
         0.08607   -0.01081   -0.03170    0.00257
C11   1    1.139800   -0.169958    0.318300    11.00000    0.06412    0.05976 =
         0.06730    0.00176   -0.00857    0.01387
C15   1    0.623681    0.525165    0.307176    11.00000    0.06130    0.04482 =
         0.07034   -0.01231    0.00576    0.01101
O8    4    0.423024    0.336604    0.311525    11.00000    0.09262    0.14825 =
         0.05998   -0.01820   -0.01576   -0.04703
C16   1    0.443555    0.361429    0.367519    11.00000    0.05977    0.06720 =
         0.05570   -0.01471   -0.00952   -0.00304
C10   1    0.964226   -0.078195    0.321191    11.00000    0.06855    0.05832 =
         0.06483    0.00846    0.00229    0.00933
C18   1    0.291187    0.382970    0.491430    11.00000    0.22749    0.11899 =
         0.10223   -0.03421    0.08103   -0.05993
AFIX 137
H18A  2    0.184282    0.433669    0.476428    11.00000   -1.50000
H18B  2    0.372583    0.443609    0.493566    11.00000   -1.50000
H18C  2    0.262748    0.332444    0.537901    11.00000   -1.50000
AFIX   0
C14   1    1.293693   -0.088200    0.286988    11.00000    0.07501    0.10823 =
         0.11896   -0.02469   -0.00379   -0.00011
AFIX 137
H14A  2    1.284971   -0.052270    0.237986    11.00000   -1.50000
H14B  2    1.405184   -0.145814    0.289445    11.00000   -1.50000
H14C  2    1.286952   -0.015499    0.313996    11.00000   -1.50000
AFIX   0
C12   1    1.163802   -0.235572    0.392867    11.00000    0.11718    0.19157 =
         0.09391    0.05080   -0.00966    0.05636
AFIX 137
H12A  2    1.148027   -0.167479    0.423543    11.00000   -1.50000
H12B  2    1.281346   -0.285180    0.392186    11.00000   -1.50000
H12C  2    1.077357   -0.295951    0.410481    11.00000   -1.50000
AFIX   0
C17   1    0.374897    0.288611    0.439286    11.00000    0.10691    0.07356 =
         0.05612   -0.01005    0.00287   -0.02426
C20   1    0.539775    0.212163    0.470527    11.00000    0.20052    0.23002 =
         0.14511    0.10405   -0.02773    0.02354
AFIX 137
H20A  2    0.503007    0.164470    0.517000    11.00000   -1.50000
H20B  2    0.616157    0.275199    0.474572    11.00000   -1.50000
H20C  2    0.603042    0.149117    0.439505    11.00000   -1.50000
AFIX   0
C19   1    0.262458    0.190074    0.431329    11.00000    0.36143    0.26136 =
         0.10958   -0.03432    0.02748   -0.24762
AFIX 137
H19A  2    0.243259    0.130014    0.475367    11.00000   -1.50000
H19B  2    0.320680    0.139230    0.393669    11.00000   -1.50000
H19C  2    0.150066    0.236679    0.419760    11.00000   -1.50000
AFIX   0
C13   1    1.142033   -0.271633    0.268355    11.00000    0.09502    0.07933 =
         0.20127   -0.05270   -0.04699    0.03415
AFIX 137
H13A  2    1.254313   -0.329401    0.265126    11.00000   -1.50000
H13B  2    1.125449   -0.224894    0.221710    11.00000   -1.50000
H13C  2    1.047750   -0.324923    0.286633    11.00000   -1.50000
HKLF 4
REM  [C22 H35 N5 O10 P] in P-1
REM R1 =  0.0462 for   4593 Fo > 4sig(Fo)  and  0.0737 for all   7222 data
REM    417 parameters refined using      0 restraints
END
WGHT      0.0785      0.0000
REM Highest difference peak  0.376,  deepest hole -0.290,  1-sigma level  0.051
Q1    1   0.1508  0.3097  0.4276  11.00000  0.05    0.38
Q2    1   0.4514  0.1635  0.4441  11.00000  0.05    0.36
Q3    1   0.1513  0.3941  0.4452  11.00000  0.05    0.34
Q4    1   1.0350 -0.3156  0.3235  11.00000  0.05    0.31
Q5    1   0.5915  0.2043  0.4748  11.00000  0.05    0.28
Q6    1   0.2669  0.1617  0.4425  11.00000  0.05    0.26
Q7    1   0.8232 -0.1381  0.3304  11.00000  0.05    0.24
Q8    1   1.2449 -0.1477  0.2538  11.00000  0.05    0.21
;
