# Supplementary material for: Bis[(2,2-dimethyl­propano­yloxy)meth­yl] {[2-(6-amino-9H-purin-9-yl)eth­oxy]meth­yl}phospho­nate–succinic acid (2/1)
Source: Acta Crystallogr Sect E Struct Rep Online. 2012 Feb 24;68(Pt 3):o809–10. doi: 10.1107/S1600536812006873 (PMC3297872; doi:10.1107/S1600536812006873)
Supplement: Supplementary file 2 [file e-68-0o809-Isup2.hkl]

# 
# h,k,l, Fc-squared, Fo-squared, sigma(Fo-squared) and status flag 
# 
data_I
_shelx_title ' [C22 H35 N5 O10 P] in P-1' 
_shelx_refln_list_code          4 
_shelx_F_calc_maximum      150.94 
_exptl_crystal_F_000       594.00 
_reflns_d_resolution_high  0.7475 
 
loop_ 
 _symmetry_equiv_pos_as_xyz 
 'x, y, z' 
 '-x, -y, -z' 
 
_cell_length_a     7.7122 
_cell_length_b    10.1577 
_cell_length_c    19.1849 
_cell_angle_alpha  80.409 
_cell_angle_beta   79.718 
_cell_angle_gamma  80.407 
 
_shelx_F_squared_multiplier     1.000 
 
loop_ 
 _refln_index_h 
 _refln_index_k 
 _refln_index_l 
 _refln_F_squared_calc 
 _refln_F_squared_meas 
 _refln_F_squared_sigma 
 _refln_observed_status 
   1   0   0      643.38      502.72      6.88 o 
   2   0   0      683.12      786.98     10.37 o 
   3   0   0     3012.43     3188.59     42.20 o 
   4   0   0       97.49       74.27      3.40 o 
   5   0   0        0.07        0.68      1.51 o 
   6   0   0       14.69       11.55      2.85 o 
   7   0   0      168.80      178.19      7.40 o 
   8   0   0        5.88        4.76      3.97 o 
   9   0   0        0.61        2.94      4.92 o 
  10   0   0        9.37       18.14      6.34 o 
  -9   1   0       22.20       19.26      6.34 o 
  -8   1   0       38.75       49.96      6.08 o 
  -7   1   0        5.32        0.15      2.61 o 
  -6   1   0       83.79       75.37      5.31 o 
  -5   1   0        8.45        6.30      1.82 o 
  -4   1   0       31.18       23.71      1.91 o 
  -3   1   0     2104.25     2278.51     25.06 o 
  -2   1   0     9816.98     9227.33    212.49 o 
  -1   1   0       14.49       11.83      0.67 o 
   0   1   0       45.37       52.15      2.76 o 
   1   1   0      162.90       93.98      1.53 o 
   2   1   0     6390.55     6224.93     65.78 o 
   3   1   0      215.64      175.99      3.30 o 
   4   1   0       32.50       39.80      8.42 o 
   5   1   0      687.62      672.78      9.57 o 
   6   1   0       42.47       35.84      4.18 o 
   7   1   0        1.73        0.32      2.83 o 
   8   1   0       45.65       32.29      5.65 o 
   9   1   0        0.90       -1.61      4.65 o 
  10   1   0        4.69        8.57      5.57 o 
  -9   2   0       20.86       19.16      6.59 o 
  -8   2   0       31.01       34.26      6.08 o 
  -7   2   0      241.97      234.61     15.53 o 
  -6   2   0        0.01        2.13      2.31 o 
  -5   2   0       42.30       41.05      3.27 o 
  -4   2   0      323.02      391.32      5.06 o 
  -3   2   0      118.78      106.85      4.09 o 
  -2   2   0     2097.30     1920.37     13.85 o 
  -1   2   0        1.08        0.03      0.55 o 
   0   2   0      823.20      871.98      6.31 o 
   1   2   0      207.88      215.29     14.00 o 
   2   2   0     1275.66     1154.32     11.38 o 
   3   2   0     2899.31     2981.94     45.11 o 
   4   2   0     2001.95     2112.54     29.33 o 
   5   2   0        8.33        2.66      1.82 o 
   6   2   0        0.99        1.51      1.69 o 
   7   2   0       12.95        9.35      3.46 o 
   8   2   0        7.26       14.04      4.64 o 
   9   2   0       10.09       12.56      5.81 o 
  10   2   0        0.05        1.09      5.12 o 
  -9   3   0        1.31        2.79      5.35 o 
  -8   3   0        8.22        5.50      4.29 o 
  -7   3   0       34.89       41.83      4.82 o 
  -6   3   0       51.50       57.08      5.01 o 
  -5   3   0      146.57      163.63      4.93 o 
  -4   3   0        2.09        0.52      1.03 o 
  -3   3   0     1607.60     1825.46      9.97 o 
  -2   3   0      984.12     1063.00      6.80 o 
  -1   3   0      208.52      208.19      3.03 o 
   0   3   0     1849.92     1829.59     15.12 o 
   1   3   0     1713.92     1885.03     24.96 o 
   2   3   0      237.64      221.56      3.54 o 
   3   3   0      868.88      847.94     10.72 o 
   4   3   0      657.71      663.16      7.51 o 
   5   3   0      170.69      179.78      4.50 o 
   6   3   0        2.78        1.53      2.11 o 
   7   3   0       64.35       69.20      6.03 o 
   8   3   0        4.44        3.07      3.97 o 
   9   3   0        4.00        2.32      4.45 o 
  10   3   0        1.49        4.71      5.39 o 
  -9   4   0       13.86       13.77      5.81 o 
  -8   4   0       66.74       58.28      8.83 o 
  -7   4   0        0.65       -0.54      2.99 o 
  -6   4   0        2.85        2.31      2.62 o 
  -5   4   0       84.26       86.35      5.34 o 
  -4   4   0      404.26      478.39      6.18 o 
  -3   4   0      612.78      727.68      6.76 o 
  -2   4   0       54.82       62.76      2.43 o 
  -1   4   0      805.15      904.49      6.55 o 
   0   4   0       16.56       35.73      1.64 o 
   1   4   0     1626.68     1733.77     20.26 o 
   2   4   0      140.05      121.84     11.84 o 
   3   4   0        3.91        2.08      1.30 o 
   4   4   0      156.65      162.45      4.42 o 
   5   4   0        3.32        3.14      1.62 o 
   6   4   0        1.28        0.47      2.27 o 
   7   4   0       51.89       51.91      5.48 o 
   8   4   0       11.97       13.67      4.75 o 
   9   4   0        0.52        3.79      5.03 o 
  -8   5   0       92.41      101.26     10.78 o 
  -7   5   0        2.13        0.91      3.69 o 
  -6   5   0      158.92      134.77      8.60 o 
  -5   5   0      391.63      380.02      8.23 o 
  -4   5   0       63.65       63.25      3.01 o 
  -3   5   0        8.74        9.43      1.40 o 
  -2   5   0       59.81       50.49      2.36 o 
  -1   5   0     1167.61     1199.36      9.44 o 
   0   5   0      283.51      296.09      3.93 o 
   1   5   0        6.35        5.29      1.17 o 
   2   5   0      246.70      286.62      8.09 o 
   3   5   0      372.14      414.21      5.81 o 
   4   5   0      176.16      157.29      4.59 o 
   5   5   0       27.60       27.64      2.82 o 
   6   5   0       45.30       32.01      3.96 o 
   7   5   0       20.03       24.14      4.90 o 
   8   5   0       26.42       23.22      5.49 o 
   9   5   0       12.54       16.14      7.23 o 
  -8   6   0        3.10        3.50      4.96 o 
  -7   6   0       32.54       30.60      5.55 o 
  -6   6   0        4.91        1.85      3.16 o 
  -5   6   0       52.96       60.97      4.89 o 
  -4   6   0       37.13       26.45      2.24 o 
  -3   6   0       40.55       48.20      2.73 o 
  -2   6   0      196.13      191.60      4.05 o 
  -1   6   0       28.14       30.47      2.04 o 
   0   6   0      293.77      279.49      4.37 o 
   1   6   0       87.15       93.45      5.97 o 
   2   6   0      887.77      849.46      9.76 o 
   3   6   0        8.82        7.25      1.68 o 
   4   6   0       29.64       24.51      2.93 o 
   5   6   0      660.58      643.01     10.36 o 
   6   6   0       66.93       55.42      5.46 o 
   7   6   0       24.49       24.38      5.00 o 
   8   6   0       67.11       78.29      9.26 o 
   9   6   0       15.04       16.22      7.60 o 
  -7   7   0       48.77       34.80      7.44 o 
  -6   7   0        0.15       -1.13      2.76 o 
  -5   7   0        0.01        1.11      2.83 o 
  -4   7   0      599.76      595.19      7.51 o 
  -3   7   0       44.91       53.04      2.96 o 
  -2   7   0       46.42       48.77      2.70 o 
  -1   7   0       10.99        5.88      1.49 o 
   0   7   0       75.70       82.97      3.40 o 
   1   7   0      187.31      186.74     10.91 o 
   2   7   0        3.68        6.36      1.86 o 
   3   7   0      514.05      492.33      8.04 o 
   4   7   0       40.72       42.40      3.67 o 
   5   7   0        0.60        0.99      2.41 o 
   6   7   0       31.84       29.62      5.19 o 
   7   7   0        9.87       14.26      4.60 o 
   8   7   0        0.47        1.52      4.83 o 
   9   7   0        3.18       -1.35      6.08 o 
  -7   8   0       34.96       33.86      6.13 o 
  -6   8   0       26.45       24.62      4.56 o 
  -5   8   0      180.33      174.08      7.72 o 
  -4   8   0        6.06        8.68      2.17 o 
  -3   8   0      112.16      112.40      4.46 o 
  -2   8   0       79.21       73.53      4.13 o 
  -1   8   0      659.18      657.69      9.52 o 
   0   8   0      575.10      578.06      8.84 o 
   1   8   0      657.43      661.25     15.91 o 
   2   8   0      161.17      152.25      5.86 o 
   3   8   0        1.37        0.42      2.17 o 
   4   8   0       20.24       13.14      3.05 o 
   5   8   0        3.07        4.26      2.66 o 
   6   8   0       34.06       36.97      5.88 o 
   7   8   0       30.68       28.78      5.74 o 
   8   8   0        1.64       -0.04      5.02 o 
  -6   9   0        0.36        1.93      5.17 o 
  -5   9   0       34.15       28.87      4.46 o 
  -4   9   0       34.11       39.15      3.92 o 
  -3   9   0       75.49       78.01      4.74 o 
  -2   9   0      199.69      179.27      6.03 o 
  -1   9   0       78.07       82.08      4.78 o 
   0   9   0       21.07        9.80      2.73 o 
   1   9   0       47.47       47.10      4.13 o 
   2   9   0      143.31      157.78      6.48 o 
   3   9   0       86.45       85.99      5.87 o 
   4   9   0       27.93       23.09      3.62 o 
   5   9   0        5.32        6.87      3.01 o 
   6   9   0        0.53        0.23      3.67 o 
   7   9   0        0.63        1.27      4.19 o 
   8   9   0        0.39       -0.34      5.14 o 
  -5  10   0        0.91       -0.09      3.89 o 
  -4  10   0       21.56       18.86      3.83 o 
  -3  10   0       15.68       16.38      3.37 o 
  -2  10   0       17.89       22.89      3.51 o 
  -1  10   0       29.74       33.81      4.09 o 
   0  10   0       63.10       67.42      5.16 o 
   1  10   0        2.08        1.83      2.38 o 
   2  10   0        6.99        6.90      2.76 o 
   3  10   0      186.69      174.54      7.66 o 
   4  10   0        9.62       14.70      3.56 o 
   5  10   0        1.74        0.05      2.90 o 
   6  10   0       12.62       17.73      5.37 o 
   7  10   0        4.93       11.07      5.17 o 
  -4  11   0       53.67       65.84      6.87 o 
  -3  11   0        0.02       -2.08      2.65 o 
  -2  11   0       14.21       19.05      3.86 o 
  -1  11   0       34.57       31.98      4.94 o 
   0  11   0      204.35      190.42      9.02 o 
   1  11   0        1.09        1.92      2.95 o 
   2  11   0       14.22       14.76      3.65 o 
   3  11   0       24.38       21.00      4.10 o 
   4  11   0       26.56       29.39      4.60 o 
   5  11   0        2.78        2.77      3.38 o 
   6  11   0       30.36       33.49      6.74 o 
  -3  12   0       16.17       20.62      4.48 o 
  -2  12   0       13.06       14.67      4.22 o 
  -1  12   0        0.61        0.28      3.22 o 
   0  12   0       14.34       17.26      4.44 o 
   1  12   0       27.39       27.44      5.08 o 
   2  12   0       30.47       38.27      5.96 o 
   3  12   0       15.23       18.54      4.34 o 
   4  12   0        6.47        7.88      3.87 o 
   5  12   0        0.47        0.65      3.70 o 
  -1  13   0        1.28        5.37      6.54 o 
   0  13   0        1.93        4.65      4.17 o 
   1  13   0       25.82       29.72      5.66 o 
   2  13   0       12.23       19.68      5.45 o 
   3  13   0        1.03        3.32      4.38 o 
  -3 -13   1        2.53        0.35      4.63 o 
  -2 -13   1       12.29        7.81      4.80 o 
  -1 -13   1       11.13        9.36      4.71 o 
   0 -13   1       57.77       66.91      7.74 o 
  -5 -12   1        4.35        4.82      4.16 o 
  -4 -12   1       54.65       53.26      5.93 o 
  -3 -12   1       25.28       30.41      5.42 o 
  -2 -12   1        0.00        2.39      3.62 o 
  -1 -12   1       21.94       21.42      4.79 o 
   0 -12   1       35.87       27.01      5.12 o 
   1 -12   1        6.42        9.10      3.80 o 
   2 -12   1        2.81        4.29      3.45 o 
   3 -12   1        0.14       -0.79      3.40 o 
  -6 -11   1        8.06        4.07      4.97 o 
  -5 -11   1        1.88        0.28      3.25 o 
  -4 -11   1        9.92       12.77      4.11 o 
  -3 -11   1        0.32        2.54      3.03 o 
  -2 -11   1      109.59      101.74      7.02 o 
  -1 -11   1        0.05        0.68      3.02 o 
   0 -11   1        0.64        5.31      3.50 o 
   1 -11   1       65.33       64.22      6.37 o 
   2 -11   1        6.30        4.44      3.17 o 
   3 -11   1        3.88        5.57      3.25 o 
   4 -11   1        5.15        4.68      3.96 o 
  -7 -10   1        2.38       -1.73      4.41 o 
  -6 -10   1        2.30        0.91      4.17 o 
  -5 -10   1        5.91        8.04      3.42 o 
  -4 -10   1        2.59        0.79      2.80 o 
  -3 -10   1        7.48        4.90      3.00 o 
  -2 -10   1       27.75       37.30      4.43 o 
  -1 -10   1       11.04       10.35      3.10 o 
   0 -10   1       22.63       23.42      4.44 o 
   1 -10   1       72.83       66.02      5.62 o 
   2 -10   1        1.08        1.50      2.55 o 
   3 -10   1        6.72        5.04      2.88 o 
   4 -10   1       22.64       23.39      4.07 o 
   5 -10   1       25.46       29.31      4.73 o 
  -8  -9   1        0.00       -5.60      5.60 o 
  -7  -9   1        0.87        1.16      4.19 o 
  -6  -9   1        3.69        6.34      4.22 o 
  -5  -9   1       16.22       19.66      3.74 o 
  -4  -9   1        9.45        6.26      2.89 o 
  -3  -9   1       41.32       36.67      4.24 o 
  -2  -9   1      123.92      106.97      6.35 o 
  -1  -9   1       25.95       24.86      3.34 o 
   0  -9   1       37.11       40.48      3.97 o 
   1  -9   1      746.69      699.12     10.58 o 
   2  -9   1       25.38       26.86      3.43 o 
   3  -9   1       25.22       27.01      3.50 o 
   4  -9   1       50.65       45.62      4.43 o 
   5  -9   1       69.41       91.99      7.55 o 
   6  -9   1        6.25        5.30      4.07 o 
  -8  -8   1        1.69       -2.09      5.48 o 
  -7  -8   1       27.39       26.92      5.77 o 
  -6  -8   1       12.91       10.39      4.28 o 
  -5  -8   1       56.77       61.99      5.05 o 
  -4  -8   1       43.80       48.15      4.80 o 
  -3  -8   1      299.02      302.78      8.28 o 
  -2  -8   1       23.83       18.28      2.89 o 
  -1  -8   1      308.24      285.79      6.75 o 
   0  -8   1      111.66       99.29      4.77 o 
   1  -8   1      236.72      212.48      5.83 o 
   2  -8   1       44.93       47.56      3.52 o 
   3  -8   1      193.16      201.83      5.80 o 
   4  -8   1       68.49       72.87      5.06 o 
   5  -8   1       43.76       47.85      4.49 o 
   6  -8   1       34.96       34.64      4.45 o 
   7  -8   1       14.95       14.03      5.25 o 
  -9  -7   1       24.37       27.72      8.89 o 
  -8  -7   1        5.48        5.05      6.20 o 
  -7  -7   1       33.53       32.41      5.74 o 
  -6  -7   1       46.52       37.57      5.62 o 
  -5  -7   1      337.16      341.75      8.65 o 
  -4  -7   1        6.25        6.41      2.29 o 
  -3  -7   1        2.12       -1.24      1.67 o 
  -2  -7   1      125.53      117.84      4.63 o 
  -1  -7   1        0.08       -0.44      1.40 o 
   0  -7   1       83.12       81.12      3.88 o 
   1  -7   1       76.01       88.91      3.59 o 
   2  -7   1      351.26      329.33      6.01 o 
   3  -7   1        6.99        6.46      1.70 o 
   4  -7   1      793.62      768.92     10.69 o 
   5  -7   1      249.53      236.57      8.14 o 
   6  -7   1       31.36       31.29      5.23 o 
   7  -7   1        2.40        3.55      4.09 o 
  -9  -6   1        2.30        2.40      7.63 o 
  -8  -6   1        0.05       -1.59      5.05 o 
  -7  -6   1        5.89        3.77      3.58 o 
  -6  -6   1        0.69       -1.60      2.75 o 
  -5  -6   1        3.98        3.09      2.17 o 
  -4  -6   1       50.96       46.82      3.54 o 
  -3  -6   1       43.72       42.17      3.18 o 
  -2  -6   1        0.73        1.53      1.40 o 
  -1  -6   1       21.94       30.25      2.50 o 
   0  -6   1       10.23       23.82      1.78 o 
   1  -6   1      377.33      387.88      6.33 o 
   2  -6   1      404.14      425.34      5.91 o 
   3  -6   1       25.19       22.33      2.04 o 
   4  -6   1       20.24       31.00      2.62 o 
   5  -6   1      153.54      163.54      6.68 o 
   6  -6   1        9.98        7.35      3.25 o 
   7  -6   1       93.95      104.46     10.59 o 
   8  -6   1       34.93       26.24      6.39 o 
  -9  -5   1        0.88        2.51      7.55 o 
  -8  -5   1        2.29        6.50      4.96 o 
  -7  -5   1      309.69      330.67     11.86 o 
  -6  -5   1       99.20      104.88      6.67 o 
  -5  -5   1       35.54       25.19      2.31 o 
  -4  -5   1      434.01      458.56      6.40 o 
  -3  -5   1      256.38      278.88      6.35 o 
  -2  -5   1     1018.61      975.61      9.29 o 
  -1  -5   1     1083.67     1094.95      9.60 o 
   0  -5   1        4.07       12.36      1.41 o 
   1  -5   1      543.17      654.06      9.78 o 
   2  -5   1       55.20       79.81      2.87 o 
   3  -5   1       57.88       63.96      2.79 o 
   4  -5   1      104.17      111.12      4.03 o 
   5  -5   1       17.54       20.33      2.98 o 
   6  -5   1      148.04      143.49      8.00 o 
   7  -5   1        2.71        0.33      3.32 o 
   8  -5   1        4.57        8.78      5.50 o 
  -9  -4   1       11.51        6.61      6.46 o 
  -8  -4   1       14.44       16.23      4.40 o 
  -7  -4   1        7.53        8.41      3.55 o 
  -6  -4   1        0.00       -0.21      2.19 o 
  -5  -4   1      169.50      188.57      5.19 o 
  -4  -4   1     1050.58     1031.30     11.52 o 
  -3  -4   1        5.38        3.29      1.16 o 
  -2  -4   1     1236.64     1217.58     14.37 o 
  -1  -4   1      124.14      168.79      3.68 o 
   0  -4   1        4.07        2.17      0.86 o 
   1  -4   1       32.83       32.90      1.73 o 
   2  -4   1     1320.48     1391.19      9.01 o 
   3  -4   1      141.12      131.10      3.19 o 
   4  -4   1        2.71        0.04      1.15 o 
   5  -4   1      333.03      351.60      7.56 o 
   6  -4   1        3.30        3.70      2.71 o 
   7  -4   1       11.33        6.91      3.24 o 
   8  -4   1       25.72       26.46      6.49 o 
   9  -4   1       82.37       66.49      9.58 o 
 -10  -3   1        0.13        3.20      5.88 o 
  -9  -3   1       18.35       16.20      5.45 o 
  -8  -3   1        0.17       -0.68      3.33 o 
  -7  -3   1        0.06       -0.17      2.96 o 
  -6  -3   1        1.49        2.79      2.32 o 
  -5  -3   1       31.95       38.48      2.69 o 
  -4  -3   1      256.30      241.93      4.82 o 
  -3  -3   1     1264.56     1213.08     13.29 o 
  -2  -3   1      926.10      804.64      6.34 o 
  -1  -3   1     1920.19     1689.10     19.37 o 
   0  -3   1      517.00      535.42      4.50 o 
   1  -3   1      616.40      746.26      5.68 o 
   2  -3   1        2.53       -0.39      0.78 o 
   3  -3   1        3.87        1.59      0.95 o 
   4  -3   1      285.28      267.32      4.56 o 
   5  -3   1        5.51       14.85      2.50 o 
   6  -3   1       99.45       83.45      5.90 o 
   7  -3   1       48.13       56.62      5.36 o 
   8  -3   1       26.86       25.18      5.01 o 
   9  -3   1       23.70       21.32      6.90 o 
 -10  -2   1       16.76       15.71      6.17 o 
  -9  -2   1        2.51        1.37      4.43 o 
  -8  -2   1       23.83       17.60      4.88 o 
  -7  -2   1        1.90        4.39      3.18 o 
  -6  -2   1       55.17       61.23      4.58 o 
  -5  -2   1       35.80       38.55      2.79 o 
  -4  -2   1     1325.84     1342.64     19.66 o 
  -3  -2   1        0.04        1.25      0.98 o 
  -2  -2   1        6.89        9.23      1.16 o 
  -1  -2   1     9711.92     9461.90    104.13 o 
   0  -2   1     6092.37     5948.17     49.71 o 
   1  -2   1     1120.69     1177.32     29.66 o 
   2  -2   1        3.53        1.15      0.59 o 
   3  -2   1     2075.35     2332.46     23.91 o 
   4  -2   1        0.39        0.28      1.05 o 
   5  -2   1       16.52       11.82      1.88 o 
   6  -2   1       95.08      101.82      6.13 o 
   7  -2   1      101.11      108.17      6.97 o 
   8  -2   1        9.21        8.28      4.00 o 
   9  -2   1        0.10        1.38      4.57 o 
 -10  -1   1        4.64        3.00      5.39 o 
  -9  -1   1        1.04       -0.40      4.29 o 
  -8  -1   1       24.60       18.00      4.87 o 
  -7  -1   1        2.52        0.56      2.81 o 
  -6  -1   1       27.75       20.05      3.76 o 
  -5  -1   1       65.39       70.05      4.22 o 
  -4  -1   1      432.37      522.05     11.06 o 
  -3  -1   1      856.75      895.42     15.50 o 
  -2  -1   1      338.71      305.32      3.09 o 
  -1  -1   1     2228.17     1929.08     21.43 o 
   0  -1   1     2579.35     2622.89     29.19 o 
   1  -1   1     7263.89     7443.69     56.87 o 
   2  -1   1        6.42        9.23      0.97 o 
   3  -1   1       20.47       25.36      1.55 o 
   4  -1   1      362.78      344.06      6.77 o 
   5  -1   1      246.19      236.68      5.00 o 
   6  -1   1      125.64      139.17      6.25 o 
   7  -1   1       82.12       78.20      5.94 o 
   8  -1   1       17.79       18.57      4.55 o 
   9  -1   1       17.69       16.98      5.63 o 
  -9   0   1       17.47       21.62      5.82 o 
  -8   0   1        4.88        0.33      4.16 o 
  -7   0   1        6.51       12.76      4.03 o 
  -6   0   1       83.44       99.16      5.85 o 
  -5   0   1      155.00      141.00      5.71 o 
  -4   0   1      547.79      522.50     10.07 o 
  -3   0   1      804.56      960.66     11.80 o 
  -2   0   1      989.83      937.66     13.60 o 
  -1   0   1      608.86      706.60     11.31 o 
   0   0   1     4451.13     1146.26    443.05 o 
   1   0   1      692.28      615.64     13.11 o 
   2   0   1     1177.46     1076.97     16.00 o 
   3   0   1      120.57      121.97      3.22 o 
   4   0   1        6.34       10.85      1.45 o 
   5   0   1       82.69       86.07      3.40 o 
   6   0   1       15.12       16.57      3.10 o 
   7   0   1       79.29       90.96      6.26 o 
   8   0   1        1.04        0.99      3.31 o 
   9   0   1       49.45       57.66      8.50 o 
  10   0   1        5.03        5.00      6.18 o 
  -9   1   1        7.92        5.10      4.76 o 
  -8   1   1        6.73        6.75      4.83 o 
  -7   1   1        1.25       -0.26      2.75 o 
  -6   1   1      155.94      142.40      6.36 o 
  -5   1   1      758.94      768.47     11.72 o 
  -4   1   1      150.25      141.51      3.72 o 
  -3   1   1      416.80      424.07      4.79 o 
  -2   1   1      811.70      736.68      6.53 o 
  -1   1   1     2557.32     2661.62     14.41 o 
   0   1   1      304.59      284.60      2.28 o 
   1   1   1     5948.86     5273.87     29.24 o 
   2   1   1     1592.08     1563.98     14.03 o 
   3   1   1     1955.76     2050.85     23.55 o 
   4   1   1     2665.74     2864.00     40.90 o 
   5   1   1      170.51      204.15      4.52 o 
   6   1   1        0.09       -1.39      2.03 o 
   7   1   1        1.38        1.18      2.66 o 
   8   1   1      169.66      178.16      9.06 o 
   9   1   1        0.77        2.48      4.33 o 
  10   1   1       10.50       13.03      6.65 o 
  -9   2   1        6.05        7.21      5.01 o 
  -8   2   1       74.97       73.18      7.95 o 
  -7   2   1       39.70       36.93      5.01 o 
  -6   2   1        0.61        0.20      2.27 o 
  -5   2   1        4.59        4.80      1.86 o 
  -4   2   1        1.69        1.59      0.88 o 
  -3   2   1     1928.25     2125.53     22.06 o 
  -2   2   1     1568.62     1568.36     11.73 o 
  -1   2   1        1.90        4.68      0.91 o 
   0   2   1     8944.07     9336.25     55.04 o 
   1   2   1      480.42      497.30      4.00 o 
   2   2   1      113.91      149.84      2.70 o 
   3   2   1      829.95      757.34      8.32 o 
   4   2   1       34.77       29.36      1.94 o 
   5   2   1       41.09       39.58      3.82 o 
   6   2   1      200.53      214.08      7.67 o 
   7   2   1      631.21      635.47     13.54 o 
   8   2   1        1.51       -0.97      3.35 o 
   9   2   1        1.81        0.48      4.27 o 
  10   2   1       27.80       30.73      7.97 o 
  -9   3   1       44.63       50.44      7.86 o 
  -8   3   1       12.55       15.58      5.20 o 
  -7   3   1       51.76       53.83      5.85 o 
  -6   3   1      701.90      652.71     17.67 o 
  -5   3   1       10.30       13.53      2.44 o 
  -4   3   1       18.40       26.80      2.05 o 
  -3   3   1      174.00      168.10      3.25 o 
  -2   3   1      277.91      287.60      3.82 o 
  -1   3   1     1744.42     1921.10     10.60 o 
   0   3   1      686.47      710.87      5.01 o 
   1   3   1      194.41      188.65      3.11 o 
   2   3   1      138.33       93.67      2.70 o 
   3   3   1      267.18      349.66      4.79 o 
   4   3   1       15.06       14.69      1.75 o 
   5   3   1      337.47      304.81      7.61 o 
   6   3   1        0.60        1.52      2.14 o 
   7   3   1        3.44        1.81      2.97 o 
   8   3   1       42.42       63.10      7.03 o 
   9   3   1        4.03        4.87      4.58 o 
  10   3   1        4.83       -0.94      5.50 o 
  -9   4   1       23.73       22.41      6.61 o 
  -8   4   1       23.16       16.00      4.83 o 
  -7   4   1       17.46       16.89      4.69 o 
  -6   4   1        0.42        1.27      2.49 o 
  -5   4   1      242.72      257.62      7.64 o 
  -4   4   1        6.64        1.81      1.22 o 
  -3   4   1      105.99      114.06      3.02 o 
  -2   4   1      335.36      369.08      4.45 o 
  -1   4   1      251.92      254.32      3.59 o 
   0   4   1        3.94       -0.21      0.77 o 
   1   4   1      396.95      353.05      4.76 o 
   2   4   1      834.79      779.91      7.87 o 
   3   4   1     2343.47     2283.49     46.81 o 
   4   4   1      294.60      317.69      5.34 o 
   5   4   1       37.37       40.16      2.94 o 
   6   4   1        9.97       12.83      2.88 o 
   7   4   1       38.88       37.10      4.88 o 
   8   4   1      107.09      118.25      8.33 o 
   9   4   1       18.45       21.91      6.49 o 
  10   4   1        7.06        2.61      8.56 o 
  -8   5   1       25.14       18.31      5.13 o 
  -7   5   1       38.14       49.03      6.61 o 
  -6   5   1       22.39       24.62      3.88 o 
  -5   5   1        5.36        8.02      2.57 o 
  -4   5   1      229.91      256.92      4.77 o 
  -3   5   1       13.05       12.36      1.52 o 
  -2   5   1      110.22       88.27      2.79 o 
  -1   5   1      447.63      542.01      5.48 o 
   0   5   1     1281.91     1223.08     11.74 o 
   1   5   1       16.79        9.49      1.56 o 
   2   5   1     1067.51     1134.69     14.17 o 
   3   5   1       20.88       15.64      1.75 o 
   4   5   1       82.35       89.13      3.59 o 
   5   5   1      331.83      342.48      6.81 o 
   6   5   1       13.39       18.02      3.28 o 
   7   5   1        9.18       11.40      4.06 o 
   8   5   1        5.12        8.42      4.50 o 
   9   5   1        3.95        0.77      5.79 o 
  -8   6   1       11.95        9.23      5.49 o 
  -7   6   1       33.09       33.85      5.96 o 
  -6   6   1       17.14       16.83      3.60 o 
  -5   6   1       47.47       55.45      4.44 o 
  -4   6   1       35.84       28.45      2.32 o 
  -3   6   1       56.03       66.96      2.84 o 
  -2   6   1      241.04      273.98      4.50 o 
  -1   6   1      328.77      282.43      4.61 o 
   0   6   1     1406.08     1499.85     24.92 o 
   1   6   1      107.70       82.41      3.65 o 
   2   6   1      616.54      624.49      9.18 o 
   3   6   1        1.64       -0.98      1.35 o 
   4   6   1       53.14       56.39      3.61 o 
   5   6   1      187.33      205.41      6.45 o 
   6   6   1      214.93      214.30      8.39 o 
   7   6   1      171.98      163.37     10.87 o 
   8   6   1        4.76        6.32      4.96 o 
   9   6   1        8.78        7.72      6.86 o 
  -7   7   1        0.46       -2.64      4.22 o 
  -6   7   1        2.19        5.75      3.78 o 
  -5   7   1       95.13       71.95      5.39 o 
  -4   7   1        2.05        0.99      1.58 o 
  -3   7   1        2.89        0.94      1.35 o 
  -2   7   1      127.94      114.09      3.66 o 
  -1   7   1      424.97      447.99      6.52 o 
   0   7   1       31.33       26.56      2.14 o 
   1   7   1      400.67      362.93      6.97 o 
   2   7   1     1128.64     1115.60     11.89 o 
   3   7   1      111.56      114.08      4.82 o 
   4   7   1      101.93       92.26      5.25 o 
   5   7   1      410.93      406.82     10.53 o 
   6   7   1      124.36      118.92      8.68 o 
   7   7   1       50.18       56.44      6.70 o 
   8   7   1        0.00       -1.78      4.36 o 
   9   7   1       14.84       13.90      7.39 o 
  -7   8   1       57.15       57.25      9.15 o 
  -6   8   1        0.73       -1.13      3.71 o 
  -5   8   1       65.07       64.12      4.90 o 
  -4   8   1       32.12       32.64      2.89 o 
  -3   8   1      440.20      432.62      6.41 o 
  -2   8   1        0.14       -0.50      1.48 o 
  -1   8   1        3.69        5.67      2.09 o 
   0   8   1     1471.80     1498.78     16.22 o 
   1   8   1       14.69        8.77      2.37 o 
   2   8   1        9.82        7.82      2.36 o 
   3   8   1      655.91      614.66     11.20 o 
   4   8   1      150.19      167.26      6.58 o 
   5   8   1       32.96       30.36      3.91 o 
   6   8   1        8.01        8.65      4.05 o 
   7   8   1        0.78        2.71      4.00 o 
   8   8   1        0.11        0.48      4.90 o 
  -6   9   1       39.36       31.80      6.18 o 
  -5   9   1       62.59       66.19      6.45 o 
  -4   9   1       53.49       49.88      4.02 o 
  -3   9   1        0.26       -0.94      1.74 o 
  -2   9   1      162.79      157.06      5.72 o 
  -1   9   1      136.40      144.85      6.33 o 
   0   9   1       35.94       41.27      4.07 o 
   1   9   1       11.81       13.34      2.93 o 
   2   9   1      276.93      260.39      7.61 o 
   3   9   1      618.90      582.17     10.99 o 
   4   9   1       13.37       11.52      3.13 o 
   5   9   1      129.36      123.76      7.08 o 
   6   9   1        0.03       -0.78      3.53 o 
   7   9   1        0.08       -1.71      3.95 o 
   8   9   1        0.83       -3.20      4.79 o 
  -5  10   1       11.94       17.73      5.42 o 
  -4  10   1        0.69        1.68      2.80 o 
  -3  10   1        9.65       10.31      2.84 o 
  -2  10   1        1.27        1.15      2.37 o 
  -1  10   1        0.70        0.05      2.34 o 
   0  10   1        2.56        4.03      2.52 o 
   1  10   1       49.32       45.52      4.37 o 
   2  10   1       12.73       14.94      3.17 o 
   3  10   1        8.67        4.44      2.72 o 
   4  10   1        0.01        0.94      2.80 o 
   5  10   1       15.41        9.72      3.39 o 
   6  10   1       46.93       50.93      7.12 o 
   7  10   1        2.11        3.86      4.75 o 
  -4  11   1       34.81       42.47      5.55 o 
  -3  11   1        0.15       -1.87      2.66 o 
  -2  11   1        4.66        1.23      2.76 o 
  -1  11   1       31.38       33.94      4.61 o 
   0  11   1        1.26        4.85      3.08 o 
   1  11   1        0.14        1.25      2.62 o 
   2  11   1        0.04        1.01      2.51 o 
   3  11   1        2.69        2.13      2.99 o 
   4  11   1       67.85       68.24      6.09 o 
   5  11   1        3.00        2.92      3.34 o 
   6  11   1       19.68       27.96      6.27 o 
   7  11   1        1.93        2.05      5.42 o 
  -3  12   1       25.31       30.17      5.59 o 
  -2  12   1        0.15        2.32      3.39 o 
  -1  12   1        0.07        1.87      3.52 o 
   0  12   1       40.27       35.88      5.01 o 
   1  12   1       46.28       50.56      5.72 o 
   2  12   1        0.55        2.19      3.23 o 
   3  12   1       46.17       46.48      5.49 o 
   4  12   1       18.20       15.94      4.24 o 
   5  12   1        2.42        2.55      3.77 o 
  -1  13   1        0.03       -2.98      3.56 o 
   0  13   1       17.12       18.72      4.95 o 
   1  13   1        4.36        6.68      4.22 o 
   2  13   1        4.87        6.52      4.26 o 
   3  13   1       37.41       53.61      7.31 o 
   4  13   1        9.18       13.49      5.23 o 
  -2 -13   2        0.98        5.10      4.72 o 
  -1 -13   2        1.28        6.73      4.61 o 
   0 -13   2        0.01        2.15      6.15 o 
  -5 -12   2        9.90        8.45      5.10 o 
  -4 -12   2        0.35        4.23      4.07 o 
  -3 -12   2       30.87       37.58      5.68 o 
  -2 -12   2       46.89       43.15      5.86 o 
  -1 -12   2        0.19        2.13      3.54 o 
   0 -12   2        0.12        2.00      3.65 o 
   1 -12   2       47.39       53.26      5.96 o 
   2 -12   2       10.95        8.02      3.74 o 
  -6 -11   2        3.05        7.31      5.05 o 
  -5 -11   2       20.59       28.20      4.86 o 
  -4 -11   2       15.68       16.93      4.16 o 
  -3 -11   2       42.13       42.96      5.13 o 
  -2 -11   2        4.39        4.83      3.44 o 
  -1 -11   2       26.27       28.86      4.80 o 
   0 -11   2      204.69      210.64      9.24 o 
   1 -11   2        9.94        9.85      3.37 o 
   2 -11   2       20.49       21.54      4.01 o 
   3 -11   2        5.58        4.23      3.63 o 
   4 -11   2        1.48        1.10      3.71 o 
  -7 -10   2        9.40        7.81      5.30 o 
  -6 -10   2        3.23        4.88      4.78 o 
  -5 -10   2        3.69        0.31      3.15 o 
  -4 -10   2        0.22        0.95      2.86 o 
  -3 -10   2       36.43       49.54      5.04 o 
  -2 -10   2        0.51       -1.22      2.50 o 
  -1 -10   2        1.41        3.04      2.60 o 
   0 -10   2       12.32       11.07      3.46 o 
   1 -10   2       62.63       69.68      5.81 o 
   2 -10   2        5.07        6.43      2.91 o 
   3 -10   2        2.05        1.55      2.50 o 
   4 -10   2        0.06        1.68      2.92 o 
   5 -10   2        0.38        2.79      3.54 o 
  -8  -9   2        0.10       -2.65      6.00 o 
  -7  -9   2        6.07        6.23      4.75 o 
  -6  -9   2        9.94        3.90      4.26 o 
  -5  -9   2       53.54       54.63      5.09 o 
  -4  -9   2        0.10       -2.40      2.40 o 
  -3  -9   2      140.65      132.31      6.99 o 
  -2  -9   2      220.40      225.24      7.76 o 
  -1  -9   2       91.69       84.84      5.65 o 
   0  -9   2       90.26       92.72      5.17 o 
   1  -9   2       14.64       17.63      3.20 o 
   2  -9   2        0.27        0.82      2.18 o 
   3  -9   2        9.53        7.59      2.65 o 
   4  -9   2       13.66       11.51      3.25 o 
   5  -9   2      128.37      125.24      8.04 o 
   6  -9   2        1.78        3.05      3.82 o 
  -8  -8   2        0.14       -2.02      5.73 o 
  -7  -8   2        0.02        2.09      4.19 o 
  -6  -8   2        6.57        7.66      4.15 o 
  -5  -8   2      214.02      232.25      7.87 o 
  -4  -8   2      120.16      112.12      6.37 o 
  -3  -8   2       10.56       10.72      2.86 o 
  -2  -8   2       19.12       20.72      2.96 o 
  -1  -8   2       45.83       46.03      3.76 o 
   0  -8   2      336.53      348.89      7.46 o 
   1  -8   2        6.28        5.28      2.12 o 
   2  -8   2      197.88      173.21      5.94 o 
   3  -8   2       17.49       14.75      2.82 o 
   4  -8   2       29.86       35.80      3.86 o 
   5  -8   2       55.85       52.00      4.70 o 
   6  -8   2        2.52        2.79      3.58 o 
   7  -8   2       18.84       15.34      5.12 o 
  -8  -7   2        0.23        7.27      6.14 o 
  -7  -7   2       76.43       73.46      7.72 o 
  -6  -7   2       44.05       39.30      5.63 o 
  -5  -7   2        7.82        9.21      2.65 o 
  -4  -7   2       73.54       75.87      4.68 o 
  -3  -7   2      109.44      105.81      5.10 o 
  -2  -7   2      111.58       94.00      4.69 o 
  -1  -7   2        2.79        3.89      1.75 o 
   0  -7   2       56.19       51.87      3.46 o 
   1  -7   2      114.39      132.22      4.24 o 
   2  -7   2       32.20       34.40      2.80 o 
   3  -7   2       11.12       14.68      2.44 o 
   4  -7   2       40.60       35.13      3.88 o 
   5  -7   2        7.24        8.29      3.11 o 
   6  -7   2        5.97        7.90      3.58 o 
   7  -7   2       42.08       50.84      7.15 o 
  -9  -6   2        1.69       -5.24      6.99 o 
  -8  -6   2       61.73       68.70     10.49 o 
  -7  -6   2        3.73        5.14      3.56 o 
  -6  -6   2       12.39       14.79      3.81 o 
  -5  -6   2       61.83       62.07      4.14 o 
  -4  -6   2      459.54      431.40      8.06 o 
  -3  -6   2       29.37       24.28      2.67 o 
  -2  -6   2      238.17      257.29      5.90 o 
  -1  -6   2     1592.53     1693.24     14.73 o 
   0  -6   2      128.80      118.46      3.38 o 
   1  -6   2      294.43      256.78      4.91 o 
   2  -6   2      218.69      218.52      4.85 o 
   3  -6   2        0.02       -0.60      1.23 o 
   4  -6   2        8.62        9.17      2.12 o 
   5  -6   2       79.70       88.59      5.86 o 
   6  -6   2      102.55       97.88      7.63 o 
   7  -6   2       12.50       14.64      4.45 o 
   8  -6   2       17.04       10.43      5.36 o 
  -9  -5   2        1.59        6.67      6.54 o 
  -8  -5   2       26.51       34.02      6.90 o 
  -7  -5   2       17.43       20.48      4.36 o 
  -6  -5   2       13.53       13.15      3.59 o 
  -5  -5   2        0.41       -0.21      1.40 o 
  -4  -5   2       36.95       37.20      2.63 o 
  -3  -5   2        0.53        1.96      1.32 o 
  -2  -5   2      271.36      301.69      5.83 o 
  -1  -5   2      199.77      189.95      4.64 o 
   0  -5   2      262.79      293.72      4.49 o 
   1  -5   2        1.14       -0.10      0.93 o 
   2  -5   2       69.99       74.42      2.91 o 
   3  -5   2        0.99        0.78      1.08 o 
   4  -5   2        7.41        4.38      1.57 o 
   5  -5   2      140.02      115.19      5.72 o 
   6  -5   2        6.07        4.24      2.95 o 
   7  -5   2       14.25        9.95      3.90 o 
   8  -5   2       13.84       14.33      5.02 o 
  -9  -4   2        0.53       -4.29      5.56 o 
  -8  -4   2       11.83       11.79      4.69 o 
  -7  -4   2        7.58        1.89      2.90 o 
  -6  -4   2       23.29       26.46      3.39 o 
  -5  -4   2        3.68        4.13      1.61 o 
  -4  -4   2      229.98      188.48      4.57 o 
  -3  -4   2      691.42      678.84      9.47 o 
  -2  -4   2       54.37       72.49      2.69 o 
  -1  -4   2      290.55      267.77      4.57 o 
   0  -4   2     1056.05     1090.26      7.47 o 
   1  -4   2      153.47      153.50      3.25 o 
   2  -4   2      494.01      583.63      6.53 o 
   3  -4   2      551.65      483.31      6.08 o 
   4  -4   2      101.03      106.97      3.59 o 
   5  -4   2        0.10       -1.43      1.67 o 
   6  -4   2      131.01      126.59      7.10 o 
   7  -4   2        2.77        1.83      3.17 o 
   8  -4   2       14.20       17.05      5.07 o 
   9  -4   2       18.66       21.76      7.16 o 
  -9  -3   2        5.52       -0.20      4.46 o 
  -8  -3   2        7.36        7.01      3.94 o 
  -7  -3   2       97.09      109.86      7.38 o 
  -6  -3   2       14.24       17.23      2.93 o 
  -5  -3   2       23.28       28.30      2.67 o 
  -4  -3   2      210.51      187.44      4.19 o 
  -3  -3   2       46.42       39.69      2.07 o 
  -2  -3   2        2.24        1.66      0.92 o 
  -1  -3   2      539.43      512.28      6.66 o 
   0  -3   2     1523.59     1601.41     16.75 o 
   1  -3   2     1913.15     2004.14     20.93 o 
   2  -3   2     2184.42     2280.47     18.06 o 
   3  -3   2      770.54      708.04      7.90 o 
   4  -3   2      236.45      269.88      4.69 o 
   5  -3   2      300.61      324.22      7.43 o 
   6  -3   2      243.85      258.02      8.24 o 
   7  -3   2       75.62       72.65      5.96 o 
   8  -3   2        0.16       -2.25      3.52 o 
   9  -3   2        1.32       -0.99      5.02 o 
  -9  -2   2        2.84        2.25      4.65 o 
  -8  -2   2       73.36       88.84      8.23 o 
  -7  -2   2      157.18      189.00      8.33 o 
  -6  -2   2        0.06       -1.60      2.01 o 
  -5  -2   2      156.58      165.01      4.82 o 
  -4  -2   2       74.75       99.85      3.17 o 
  -3  -2   2     1244.91     1271.88     17.70 o 
  -2  -2   2      448.48      389.97      9.79 o 
  -1  -2   2      230.49      281.08      4.77 o 
   0  -2   2       86.09       74.72      1.80 o 
   1  -2   2     1937.09     1982.95     18.48 o 
   2  -2   2       59.58       88.98      6.56 o 
   3  -2   2      618.66      637.79      7.63 o 
   4  -2   2        7.85       14.53      1.45 o 
   5  -2   2        3.34        4.93      1.81 o 
   6  -2   2      127.16      142.05      6.76 o 
   7  -2   2      151.59      129.05      7.38 o 
   8  -2   2       60.79       68.55      6.33 o 
   9  -2   2       48.14       55.47      8.60 o 
  -9  -1   2       67.63       64.78      8.18 o 
  -8  -1   2        1.72       -0.13      3.68 o 
  -7  -1   2        1.76       -0.14      3.04 o 
  -6  -1   2       14.55       20.59      3.18 o 
  -5  -1   2      737.06      766.12     10.75 o 
  -4  -1   2      483.01      481.22      9.61 o 
  -3  -1   2        6.41       10.58      1.49 o 
  -2  -1   2     1245.87     1034.70     28.02 o 
  -1  -1   2      239.51      246.76      3.16 o 
   0  -1   2      268.94      267.56      3.58 o 
   1  -1   2     2844.80     2775.61     31.17 o 
   2  -1   2       85.71       85.74      1.78 o 
   3  -1   2     2466.36     2395.58     34.59 o 
   4  -1   2     3046.99     3208.42     55.79 o 
   5  -1   2      105.63       87.42      4.30 o 
   6  -1   2       62.20       61.12      4.91 o 
   7  -1   2       59.81       64.12      5.50 o 
   8  -1   2       22.67       27.34      4.49 o 
   9  -1   2        0.09       -1.97      3.71 o 
  -9   0   2        0.60        1.90      4.42 o 
  -8   0   2        1.66        5.76      4.17 o 
  -7   0   2        0.95        3.96      3.40 o 
  -6   0   2        8.38        6.47      2.28 o 
  -5   0   2      318.95      369.33      7.68 o 
  -4   0   2      193.67      196.13      4.20 o 
  -3   0   2     3156.64     3109.88     45.73 o 
  -2   0   2     1876.29     1827.45     28.12 o 
  -1   0   2     3333.01     3473.43     51.05 o 
   0   0   2     2491.69     2376.59     47.86 o 
   1   0   2     2814.91     2598.72     29.11 o 
   2   0   2      362.19      378.42      5.53 o 
   3   0   2      272.43      262.16      4.86 o 
   4   0   2      558.54      586.95      9.46 o 
   5   0   2       18.62       21.72      2.02 o 
   6   0   2      578.01      591.09     11.12 o 
   7   0   2       22.59       20.70      3.75 o 
   8   0   2        6.26        2.43      3.17 o 
   9   0   2       52.12       56.54      6.81 o 
  10   0   2       40.23       38.81      8.44 o 
  -9   1   2       13.69       20.76      5.97 o 
  -8   1   2       89.95      101.72      9.01 o 
  -7   1   2       22.42       31.25      5.12 o 
  -6   1   2      102.52       86.36      5.58 o 
  -5   1   2      352.17      348.26      7.96 o 
  -4   1   2      203.98      211.26      4.33 o 
  -3   1   2      532.09      588.47      7.45 o 
  -2   1   2      580.18      622.98      5.38 o 
  -1   1   2     3466.77     3446.34     26.46 o 
   0   1   2      599.36      599.27      5.18 o 
   1   1   2    16806.55    16933.23    113.34 o 
   2   1   2       76.67       93.74      2.00 o 
   3   1   2      171.61      192.04      3.54 o 
   4   1   2      917.64     1040.68     15.91 o 
   5   1   2        3.41        7.06      1.64 o 
   6   1   2        0.40        0.28      2.15 o 
   7   1   2        6.49        2.88      2.70 o 
   8   1   2      293.22      299.65      9.98 o 
   9   1   2       10.32        8.68      4.68 o 
  10   1   2        2.54        3.64      5.77 o 
  -9   2   2       49.89       61.96      8.35 o 
  -8   2   2       14.48        8.51      4.73 o 
  -7   2   2       22.40       22.56      4.84 o 
  -6   2   2       94.90       95.53      5.95 o 
  -5   2   2       59.53       84.74      4.48 o 
  -4   2   2       17.56       11.29      1.50 o 
  -3   2   2       10.05       18.33      1.47 o 
  -2   2   2     3914.80     3919.70     25.30 o 
  -1   2   2     3178.50     3072.11     14.28 o 
   0   2   2      982.82      923.63     26.27 o 
   1   2   2       44.89       61.18      1.91 o 
   2   2   2     2556.63     2362.97     19.72 o 
   3   2   2       50.18       44.96      1.90 o 
   4   2   2      113.71      152.62      3.01 o 
   5   2   2      620.33      685.25     10.69 o 
   6   2   2      186.49      201.75      6.87 o 
   7   2   2      301.03      331.13     10.18 o 
   8   2   2       24.04       34.50      5.19 o 
   9   2   2       28.73       28.63      6.03 o 
  10   2   2        9.13        4.77      5.92 o 
  -9   3   2        8.10       10.10      5.57 o 
  -8   3   2       15.78       13.35      4.54 o 
  -7   3   2      176.00      186.35      8.91 o 
  -6   3   2      190.73      196.82      7.38 o 
  -5   3   2       26.15       26.39      3.02 o 
  -4   3   2      418.02      397.62      5.35 o 
  -3   3   2      824.86      975.39      7.43 o 
  -2   3   2      695.92      697.81      5.84 o 
  -1   3   2     1547.19     1656.00     11.76 o 
   0   3   2      201.54      210.90      2.93 o 
   1   3   2     2358.72     2139.14     15.10 o 
   2   3   2     2839.21     2796.56     23.10 o 
   3   3   2       29.73       26.01      1.82 o 
   4   3   2       32.22       45.48      2.40 o 
   5   3   2      102.89       91.37      3.98 o 
   6   3   2        1.66       -0.76      1.94 o 
   7   3   2       22.85       17.35      3.91 o 
   8   3   2       35.89       30.74      5.12 o 
   9   3   2        8.80        6.42      4.74 o 
  10   3   2        7.85        8.05      6.23 o 
  -9   4   2       25.13       17.79     14.63 o 
  -8   4   2        5.47        7.71      4.40 o 
  -7   4   2        5.83        4.01      3.61 o 
  -6   4   2        8.49       11.27      3.27 o 
  -5   4   2       96.57       72.97      4.67 o 
  -4   4   2      284.95      284.90      4.92 o 
  -3   4   2        0.07       -0.14      0.93 o 
  -2   4   2       30.39       36.43      2.04 o 
  -1   4   2       55.19       58.81      2.24 o 
   0   4   2      667.61      851.39      8.87 o 
   1   4   2      885.09      927.51      8.45 o 
   2   4   2       16.14       18.12      1.47 o 
   3   4   2       34.46       35.33      2.23 o 
   4   4   2        6.73        4.41      1.36 o 
   5   4   2       61.01       70.37      3.70 o 
   6   4   2       91.80       82.79      5.26 o 
   7   4   2      166.24      160.96      7.77 o 
   8   4   2        0.92        3.46      3.64 o 
   9   4   2       11.37        8.92      5.04 o 
  10   4   2        0.55       -3.03      6.36 o 
  -8   5   2        7.40        7.32      5.22 o 
  -7   5   2       22.24       17.70      4.44 o 
  -6   5   2        7.12        0.96      2.76 o 
  -5   5   2      134.53      120.42      5.54 o 
  -4   5   2      195.72      208.23      4.27 o 
  -3   5   2       24.91       22.48      1.82 o 
  -2   5   2      343.67      322.05      4.31 o 
  -1   5   2      307.66      291.17      4.28 o 
   0   5   2      211.27      186.41      3.61 o 
   1   5   2      632.49      705.56      6.31 o 
   2   5   2       32.66       25.03      2.10 o 
   3   5   2       59.40       57.66      2.75 o 
   4   5   2      203.45      165.60     13.97 o 
   5   5   2      331.49      320.53      6.15 o 
   6   5   2       15.11        9.57      2.84 o 
   7   5   2       18.63       21.30      4.14 o 
   8   5   2        0.00        2.01      4.37 o 
   9   5   2       50.00       38.67      8.87 o 
  -8   6   2       10.03        6.35      5.34 o 
  -7   6   2       37.27       35.82      7.12 o 
  -6   6   2        0.47        0.36      3.20 o 
  -5   6   2        7.21        9.64      2.76 o 
  -4   6   2        4.08        8.41      1.73 o 
  -3   6   2       75.51       81.99      3.13 o 
  -2   6   2       39.66       42.92      2.44 o 
  -1   6   2      114.64      139.25      3.45 o 
   0   6   2     1435.61     1463.90     19.50 o 
   1   6   2       14.59        9.96      1.65 o 
   2   6   2        5.17        2.66      1.41 o 
   3   6   2      137.19      144.77      4.41 o 
   4   6   2        0.01        0.27      1.55 o 
   5   6   2       13.33        9.49      2.21 o 
   6   6   2      521.64      528.08     17.83 o 
   7   6   2      103.53       97.36      9.36 o 
   8   6   2       21.90       18.44      5.73 o 
   9   6   2       25.38       24.53      8.18 o 
  -7   7   2       26.25       19.41      5.40 o 
  -6   7   2       14.31       13.64      4.82 o 
  -5   7   2       16.18       14.30      2.89 o 
  -4   7   2        0.13       -1.09      1.46 o 
  -3   7   2      232.83      262.25      4.79 o 
  -2   7   2        8.90        7.62      1.63 o 
  -1   7   2       23.68       19.14      1.97 o 
   0   7   2      294.18      282.28      5.45 o 
   1   7   2        1.21        3.01      1.53 o 
   2   7   2      366.31      353.69      6.69 o 
   3   7   2       13.02       10.81      2.41 o 
   4   7   2        3.88        6.10      2.34 o 
   5   7   2      108.81      104.15      5.81 o 
   6   7   2      120.72      103.40      8.06 o 
   7   7   2        7.92        2.49      4.17 o 
   8   7   2       19.99        9.81      5.45 o 
   9   7   2        6.01        7.19      5.86 o 
  -7   8   2        4.32        4.92      5.29 o 
  -6   8   2        2.35        2.58      4.39 o 
  -5   8   2        2.15        0.74      2.54 o 
  -4   8   2      442.25      419.81      6.82 o 
  -3   8   2       86.29       97.58      3.89 o 
  -2   8   2        5.51        2.54      1.67 o 
  -1   8   2     1116.04     1083.94     11.41 o 
   0   8   2        8.30        8.81      2.15 o 
   1   8   2        1.11       -0.90      1.91 o 
   2   8   2      237.73      254.87      7.35 o 
   3   8   2       47.80       49.47      4.36 o 
   4   8   2      358.06      316.67      8.50 o 
   5   8   2       54.36       62.34      5.02 o 
   6   8   2       24.23       15.15      4.49 o 
   7   8   2        8.51       12.27      4.60 o 
   8   8   2        0.92       -0.90      4.70 o 
   9   8   2       16.91       17.10      6.67 o 
  -6   9   2       70.20       80.07      8.94 o 
  -5   9   2        1.11        6.23      4.27 o 
  -4   9   2        3.85        5.16      2.32 o 
  -3   9   2       14.05       13.58      2.26 o 
  -2   9   2      156.71      161.67      5.64 o 
  -1   9   2        0.00        0.04      1.96 o 
   0   9   2       82.02       70.53      4.96 o 
   1   9   2      463.77      447.38      9.46 o 
   2   9   2       41.89       34.33      3.99 o 
   3   9   2      117.13      115.75      6.59 o 
   4   9   2      125.62      123.29      6.83 o 
   5   9   2       85.78       70.28      5.54 o 
   6   9   2       11.30        7.98      4.22 o 
   7   9   2        1.01        1.73      4.24 o 
   8   9   2       20.73       19.12      6.80 o 
  -4  10   2       29.56       33.31      4.41 o 
  -3  10   2       12.39       11.45      2.80 o 
  -2  10   2       78.82       78.41      5.37 o 
  -1  10   2       26.60       25.98      3.70 o 
   0  10   2      195.59      187.82      7.02 o 
   1  10   2        3.22        7.19      2.69 o 
   2  10   2       62.34       57.09      4.77 o 
   3  10   2        8.41        6.94      2.83 o 
   4  10   2       77.87       86.27      5.86 o 
   5  10   2       10.39        7.47      3.33 o 
   6  10   2       29.89       25.27      5.78 o 
   7  10   2        0.81       -0.58      4.39 o 
  -4  11   2        4.28        5.74      4.26 o 
  -3  11   2        1.65        0.82      2.71 o 
  -2  11   2       18.52       20.47      3.90 o 
  -1  11   2       49.41       61.85      5.68 o 
   0  11   2      112.00      107.73      6.58 o 
   1  11   2      106.56      102.54      6.50 o 
   2  11   2       11.69        6.59      2.98 o 
   3  11   2       53.20       55.14      5.16 o 
   4  11   2        0.64        1.32      3.08 o 
   5  11   2        9.83        6.97      3.64 o 
   6  11   2        0.92       -1.22      4.27 o 
   7  11   2        0.19        0.91      5.40 o 
  -3  12   2       15.95       14.23      4.57 o 
  -2  12   2        5.56        6.27      3.72 o 
  -1  12   2        0.04        0.57      3.20 o 
   0  12   2        8.59       11.00      3.69 o 
   1  12   2       21.05       21.48      4.15 o 
   2  12   2       25.56       26.78      4.36 o 
   3  12   2        0.18        3.45      3.10 o 
   4  12   2        3.84        4.99      3.60 o 
   5  12   2        2.34        4.21      3.69 o 
   6  12   2        7.33       13.07      6.31 o 
  -1  13   2        3.13        3.84      4.21 o 
   0  13   2        6.66        4.14      4.09 o 
   1  13   2        0.08       -0.82      3.42 o 
   2  13   2        4.91        8.64      4.28 o 
   3  13   2       41.57       54.58      6.63 o 
   4  13   2       13.60       14.70      4.82 o 
  -1 -13   3        3.13        1.12      7.34 o 
  -4 -12   3       23.32       28.10      5.49 o 
  -3 -12   3       17.00       20.19      4.89 o 
  -2 -12   3        0.97        3.31      3.69 o 
  -1 -12   3        1.38       -2.26      3.31 o 
   0 -12   3       21.97       20.53      4.81 o 
   1 -12   3        1.71        1.22      3.34 o 
   2 -12   3       43.97       41.80      5.66 o 
  -6 -11   3        2.05        2.43      4.91 o 
  -5 -11   3       19.80       20.12      5.37 o 
  -4 -11   3        0.43        0.88      3.20 o 
  -3 -11   3        0.12       -0.25      3.32 o 
  -2 -11   3       17.58       24.48      5.03 o 
  -1 -11   3       11.26        7.90      3.72 o 
   0 -11   3       18.05       22.28      4.61 o 
   1 -11   3        2.99        3.44      3.03 o 
   2 -11   3       32.38       37.84      4.74 o 
   3 -11   3       18.03       20.10      4.71 o 
   4 -11   3        0.17       -0.79      3.64 o 
  -7 -10   3        2.64        1.27      5.54 o 
  -6 -10   3        7.74        3.56      4.69 o 
  -5 -10   3       11.82        6.64      4.01 o 
  -4 -10   3       16.40       14.27      3.69 o 
  -3 -10   3       17.12       14.46      3.55 o 
  -2 -10   3       44.28       36.34      4.48 o 
  -1 -10   3        9.06        6.39      3.22 o 
   0 -10   3        2.50        2.80      2.97 o 
   1 -10   3       11.76       18.18      3.56 o 
   2 -10   3        5.26        1.56      2.64 o 
   3 -10   3        3.54        1.62      2.88 o 
   4 -10   3       18.33       24.30      4.21 o 
   5 -10   3       55.12       56.02      6.35 o 
  -7  -9   3        0.13        2.27      4.94 o 
  -6  -9   3        7.09        8.10      4.51 o 
  -5  -9   3       24.36       21.85      4.22 o 
  -4  -9   3       68.73       66.00      5.39 o 
  -3  -9   3       69.46       63.45      5.25 o 
  -2  -9   3        1.61        0.61      2.43 o 
  -1  -9   3       98.85       92.36      5.99 o 
   0  -9   3        4.54        4.22      2.40 o 
   1  -9   3      241.56      221.83      6.97 o 
   2  -9   3      261.26      248.86      7.44 o 
   3  -9   3        2.11        1.08      2.34 o 
   4  -9   3       71.37       84.31      6.13 o 
   5  -9   3        0.83        3.46      3.30 o 
   6  -9   3        1.21        1.68      3.82 o 
  -8  -8   3        8.47        8.96      7.09 o 
  -7  -8   3        8.39        7.92      5.34 o 
  -6  -8   3        0.03        0.19      3.81 o 
  -5  -8   3       85.13       78.48      6.08 o 
  -4  -8   3      228.84      242.76      7.91 o 
  -3  -8   3        2.89        4.43      2.31 o 
  -2  -8   3      125.21      134.92      5.83 o 
  -1  -8   3      922.44      862.69     12.02 o 
   0  -8   3      131.29      122.51      5.31 o 
   1  -8   3       80.97       76.84      4.96 o 
   2  -8   3      160.44      156.79      5.78 o 
   3  -8   3       66.14       68.37      5.01 o 
   4  -8   3      172.29      154.93      6.81 o 
   5  -8   3       24.64       24.48      4.36 o 
   6  -8   3       71.38       73.84      7.60 o 
   7  -8   3        0.84        0.04      3.90 o 
  -8  -7   3       16.05        6.49      6.54 o 
  -7  -7   3        9.89        3.37      4.72 o 
  -6  -7   3       20.60       20.39      4.79 o 
  -5  -7   3       12.00       16.57      3.20 o 
  -4  -7   3      292.25      299.08      7.58 o 
  -3  -7   3       97.96       94.35      5.03 o 
  -2  -7   3       34.33       39.94      3.44 o 
  -1  -7   3      172.25      170.39      5.35 o 
   0  -7   3       24.96       20.58      2.59 o 
   1  -7   3      166.32      155.82      4.56 o 
   2  -7   3        0.56       -0.74      1.45 o 
   3  -7   3      138.95      131.62      5.50 o 
   4  -7   3        0.06       -0.12      2.10 o 
   5  -7   3      190.22      186.10      8.05 o 
   6  -7   3       68.85       65.99      6.50 o 
   7  -7   3        0.31        2.86      4.02 o 
  -9  -6   3        7.91        6.44      9.04 o 
  -8  -6   3       25.23       24.10      9.64 o 
  -7  -6   3       16.77       10.31      4.97 o 
  -6  -6   3      215.44      243.19      9.19 o 
  -5  -6   3        7.80        4.66      2.66 o 
  -4  -6   3      330.28      323.10      7.31 o 
  -3  -6   3      358.50      383.57      7.49 o 
  -2  -6   3        7.88       10.71      2.06 o 
  -1  -6   3     1462.23     1468.62     12.67 o 
   0  -6   3      251.14      283.65      5.12 o 
   1  -6   3       87.57       79.19      3.48 o 
   2  -6   3      420.49      405.17      6.38 o 
   3  -6   3       42.57       39.76      2.85 o 
   4  -6   3        0.07       -0.05      1.82 o 
   5  -6   3      111.72      121.03      7.34 o 
   6  -6   3        4.82        6.05      3.34 o 
   7  -6   3        4.52        1.79      3.55 o 
   8  -6   3       27.27       23.24      5.80 o 
  -9  -5   3        3.56        7.85      7.03 o 
  -8  -5   3       24.15       28.68      7.89 o 
  -7  -5   3      107.10      114.45      8.71 o 
  -6  -5   3       10.78        8.32      3.31 o 
  -5  -5   3       31.40       23.83      3.04 o 
  -4  -5   3      865.89      905.51     14.35 o 
  -3  -5   3       99.93       93.74      3.60 o 
  -2  -5   3      397.41      415.65      6.87 o 
  -1  -5   3     1287.50     1254.94     12.50 o 
   0  -5   3      314.79      277.23      4.65 o 
   1  -5   3      298.85      241.93     10.43 o 
   2  -5   3       40.79       41.01      2.55 o 
   3  -5   3       38.85       45.20      2.80 o 
   4  -5   3       34.25       32.84      2.54 o 
   5  -5   3       20.75       18.83      3.31 o 
   6  -5   3       38.35       49.79      5.31 o 
   7  -5   3       40.17       38.25      5.36 o 
   8  -5   3        0.28       -1.80      4.09 o 
  -9  -4   3       13.96       10.33      6.77 o 
  -8  -4   3        3.46        1.29      5.37 o 
  -7  -4   3      120.22      123.27      7.30 o 
  -6  -4   3       17.01       17.69      3.21 o 
  -5  -4   3       23.75       26.32      2.82 o 
  -4  -4   3      871.31      925.96     12.24 o 
  -3  -4   3       44.16       54.67      2.65 o 
  -2  -4   3      732.14      735.28      9.94 o 
  -1  -4   3       58.41       56.63      2.75 o 
   0  -4   3        5.84        3.23      1.00 o 
   1  -4   3     1299.15     1372.43     12.60 o 
   2  -4   3        0.39        0.41      0.93 o 
   3  -4   3       39.89       54.68      2.86 o 
   4  -4   3       76.26       87.87      3.78 o 
   5  -4   3        7.23        9.61      2.39 o 
   6  -4   3      545.04      522.63     12.87 o 
   7  -4   3       52.67       47.71      5.72 o 
   8  -4   3       32.52       33.31      5.58 o 
   9  -4   3        1.89        6.19      5.74 o 
  -9  -3   3        1.58        1.96      4.69 o 
  -8  -3   3        0.38       -2.88      3.63 o 
  -7  -3   3        2.81        2.52      3.54 o 
  -6  -3   3      358.06      389.66      8.65 o 
  -5  -3   3        1.02       -0.57      1.56 o 
  -4  -3   3      107.67      132.32      3.53 o 
  -3  -3   3      163.05      145.86      5.80 o 
  -2  -3   3      504.92      582.81      7.35 o 
  -1  -3   3     1502.39     1531.51     17.04 o 
   0  -3   3     4861.92     4822.95     48.13 o 
   1  -3   3      535.05      610.67      8.94 o 
   2  -3   3     1038.59     1083.37     11.03 o 
   3  -3   3      826.99      866.60      9.43 o 
   4  -3   3        4.57        4.13      1.36 o 
   5  -3   3       31.29       26.06      3.03 o 
   6  -3   3       81.08       89.47      6.03 o 
   7  -3   3      100.22      100.55      7.59 o 
   8  -3   3       12.22       15.84      4.46 o 
   9  -3   3        4.95        4.74      4.82 o 
  -9  -2   3       17.33       13.54      5.63 o 
  -8  -2   3       89.62      104.27      9.06 o 
  -7  -2   3        7.27       11.67      3.69 o 
  -6  -2   3       40.67       41.52      3.80 o 
  -5  -2   3      429.24      447.32      7.21 o 
  -4  -2   3        0.14       -0.66      1.05 o 
  -3  -2   3      484.96      522.13      8.01 o 
  -2  -2   3      396.14      437.58      6.61 o 
  -1  -2   3        2.82        0.73      0.63 o 
   0  -2   3     5961.94     5744.63     71.86 o 
   1  -2   3      272.30      312.80      4.60 o 
   2  -2   3        1.08        1.63      0.80 o 
   3  -2   3       88.26       92.22      2.75 o 
   4  -2   3       40.98       40.00      2.28 o 
   5  -2   3       10.47        5.73      1.92 o 
   6  -2   3       52.33       54.14      4.76 o 
   7  -2   3      214.78      224.72      8.33 o 
   8  -2   3        0.30       -0.64      3.32 o 
   9  -2   3       16.14       22.64      5.96 o 
  -9  -1   3       58.25       73.31      8.67 o 
  -8  -1   3        0.27        3.29      4.05 o 
  -7  -1   3        0.01        1.22      2.97 o 
  -6  -1   3       68.33       70.57      4.63 o 
  -5  -1   3       69.07       94.60      4.57 o 
  -4  -1   3      155.18      135.63      3.83 o 
  -3  -1   3     2051.05     1899.16     36.40 o 
  -2  -1   3        1.48        0.71      0.78 o 
  -1  -1   3     2563.13     2590.62     38.52 o 
   0  -1   3     2350.65     2373.13     28.38 o 
   1  -1   3     3063.80     3098.59     60.27 o 
   2  -1   3       88.80       95.13      2.32 o 
   3  -1   3      238.70      190.66      4.30 o 
   4  -1   3      421.04      482.71      7.54 o 
   5  -1   3       59.79       60.72      3.83 o 
   6  -1   3       16.22       18.60      3.19 o 
   7  -1   3        4.98        0.54      2.54 o 
   8  -1   3        2.09        0.87      3.11 o 
   9  -1   3       12.40       17.73      5.51 o 
  -9   0   3        1.75        0.71      4.56 o 
  -8   0   3       39.08       37.81      6.29 o 
  -7   0   3        5.26        7.36      3.88 o 
  -6   0   3        7.34        6.83      2.55 o 
  -5   0   3        4.44        2.79      1.78 o 
  -4   0   3      353.97      356.53      5.84 o 
  -3   0   3       25.69       21.46      1.70 o 
  -2   0   3     2846.57     2811.67     36.10 o 
  -1   0   3    17591.47    17796.42    205.98 o 
   0   0   3      403.38      416.73      7.82 o 
   1   0   3      829.40      855.45      9.08 o 
   2   0   3      153.95      136.79      2.69 o 
   3   0   3        7.71        7.93      1.18 o 
   4   0   3       13.30       18.38      2.08 o 
   5   0   3      209.36      214.84      5.57 o 
   6   0   3      123.63      140.62      6.18 o 
   7   0   3        2.59        1.87      2.58 o 
   8   0   3      100.14      112.15      7.54 o 
   9   0   3        0.31       -0.80      3.65 o 
  10   0   3        3.39        4.71      6.88 o 
  -9   1   3       25.81       35.63      7.01 o 
  -8   1   3        5.96        3.35      4.11 o 
  -7   1   3       27.73       22.77      4.95 o 
  -6   1   3      128.50      126.86      6.22 o 
  -5   1   3      110.83       97.04      4.58 o 
  -4   1   3        5.93        2.70      1.22 o 
  -3   1   3      389.53      376.41      4.25 o 
  -2   1   3     4670.09     4875.10     49.64 o 
  -1   1   3       18.05       28.00      1.19 o 
   0   1   3     1454.88     1359.09     18.25 o 
   1   1   3    22781.43    22294.44    201.33 o 
   2   1   3       44.90       56.23      1.69 o 
   3   1   3     3031.72     3039.21     33.95 o 
   4   1   3       38.73       30.01      2.06 o 
   5   1   3     1675.26     1717.14     23.30 o 
   6   1   3       18.21       20.94      3.25 o 
   7   1   3       14.63       14.46      3.40 o 
   8   1   3       11.17        7.14      3.46 o 
   9   1   3        5.35       -0.86      4.00 o 
  10   1   3       12.64       21.07      7.08 o 
  -9   2   3       14.77       11.88      5.72 o 
  -8   2   3       13.75        8.28      4.65 o 
  -7   2   3       36.71       49.87      6.46 o 
  -6   2   3      142.33      138.06      6.91 o 
  -5   2   3      287.74      301.13      6.62 o 
  -4   2   3      734.63      738.26      7.04 o 
  -3   2   3      155.98      114.30      5.23 o 
  -2   2   3        3.54        3.09      0.72 o 
  -1   2   3     1385.25     1321.36     18.45 o 
   0   2   3      455.22      508.93      4.06 o 
   1   2   3      345.25      320.51      4.00 o 
   2   2   3      573.57      573.11      4.97 o 
   3   2   3      646.28      598.32      6.17 o 
   4   2   3      137.36      136.32      2.98 o 
   5   2   3        1.75        0.41      1.46 o 
   6   2   3        0.85        0.89      2.16 o 
   7   2   3        0.21        1.06      2.63 o 
   8   2   3        7.35        7.36      3.72 o 
   9   2   3       25.43       22.83      5.16 o 
  10   2   3        2.62        2.53      5.04 o 
  -9   3   3       68.89       74.71      8.95 o 
  -8   3   3      156.36      158.20     12.60 o 
  -7   3   3        3.26        0.50      3.36 o 
  -6   3   3        0.03       -0.98      2.48 o 
  -5   3   3      220.64      262.00      6.48 o 
  -4   3   3       63.20       74.34      2.96 o 
  -3   3   3       80.21      119.93      3.11 o 
  -2   3   3     1417.14     1400.60      9.01 o 
  -1   3   3      433.62      430.52      4.24 o 
   0   3   3        8.46        9.53      0.99 o 
   1   3   3      248.15      275.81      4.05 o 
   2   3   3     1033.97      985.40      6.83 o 
   3   3   3     1261.37     1283.29     10.89 o 
   4   3   3        0.61        1.21      0.99 o 
   5   3   3      137.05      128.89      7.23 o 
   6   3   3       54.19       55.38      4.95 o 
   7   3   3        0.01       -0.29      2.71 o 
   8   3   3      132.57      138.46      8.74 o 
   9   3   3        2.74        3.49      4.13 o 
  10   3   3        0.01       -3.37      4.71 o 
  -8   4   3        3.65        2.26      4.55 o 
  -7   4   3       21.71       15.30      4.30 o 
  -6   4   3       73.21       75.07      6.41 o 
  -5   4   3        9.88       11.28      2.48 o 
  -4   4   3        0.46        0.56      1.28 o 
  -3   4   3      174.89      198.45      3.82 o 
  -2   4   3      837.49      966.45      7.24 o 
  -1   4   3      107.91       77.96      2.36 o 
   0   4   3        3.18        0.88      0.79 o 
   1   4   3       82.58       96.28      3.06 o 
   2   4   3      212.25      290.14      4.82 o 
   3   4   3      396.50      354.88      5.14 o 
   4   4   3       51.55       54.51      2.83 o 
   5   4   3      593.29      595.46      7.57 o 
   6   4   3      224.78      242.39      7.28 o 
   7   4   3       30.32       36.52      4.76 o 
   8   4   3       22.27       20.18      4.52 o 
   9   4   3       10.95       11.27      5.09 o 
  10   4   3        0.05        0.81      6.39 o 
  -8   5   3        0.00       -2.23      4.45 o 
  -7   5   3       82.35       81.97      8.20 o 
  -6   5   3        0.56       -0.74      2.91 o 
  -5   5   3       47.87       50.57      4.00 o 
  -4   5   3      243.36      249.57      4.77 o 
  -3   5   3       34.18       32.23      2.07 o 
  -2   5   3      245.20      225.16      4.10 o 
  -1   5   3        2.10        1.29      0.95 o 
   0   5   3      511.82      433.71      5.68 o 
   1   5   3     2074.81     2192.14     15.02 o 
   2   5   3     1414.37     1662.06     11.19 o 
   3   5   3      123.41      116.28      3.38 o 
   4   5   3       74.91       72.95      3.33 o 
   5   5   3       21.36       19.23      2.31 o 
   6   5   3        9.14       12.68      2.97 o 
   7   5   3        7.18        2.44      3.07 o 
   8   5   3       54.82       49.04      7.45 o 
   9   5   3        1.20       -0.87      4.76 o 
  10   5   3        2.97        1.82      8.05 o 
  -8   6   3       74.72       76.87     10.28 o 
  -7   6   3        6.75        8.94      4.35 o 
  -6   6   3        0.51       -0.29      3.21 o 
  -5   6   3       41.37       36.61      4.07 o 
  -4   6   3      670.11      653.62      7.33 o 
  -3   6   3      306.88      283.38      4.65 o 
  -2   6   3      333.11      359.63      5.12 o 
  -1   6   3       73.86       79.76      2.88 o 
   0   6   3       68.21       60.28      2.96 o 
   1   6   3      424.99      412.02      5.59 o 
   2   6   3       18.47       24.73      2.09 o 
   3   6   3       57.00       65.93      2.99 o 
   4   6   3      153.18      128.29      4.11 o 
   5   6   3       14.76       20.10      2.89 o 
   6   6   3      195.65      213.99      9.34 o 
   7   6   3        3.20       -1.90      3.52 o 
   8   6   3        2.06        3.19      4.46 o 
   9   6   3       65.13       71.89      9.53 o 
  -7   7   3        0.29        1.72      4.51 o 
  -6   7   3       23.98       17.38      4.60 o 
  -5   7   3      108.27      105.99      6.52 o 
  -4   7   3      295.90      272.58      5.18 o 
  -3   7   3       30.47       31.12      2.34 o 
  -2   7   3       49.79       47.09      2.68 o 
  -1   7   3        2.40        3.33      1.41 o 
   0   7   3      522.86      569.20      8.26 o 
   1   7   3      284.13      292.39      5.76 o 
   2   7   3      184.59      202.20      6.19 o 
   3   7   3       14.33       16.31      2.72 o 
   4   7   3      191.38      186.84      6.31 o 
   5   7   3        0.04        0.01      2.12 o 
   6   7   3        8.08        7.00      3.71 o 
   7   7   3        0.85        1.36      4.15 o 
   8   7   3       58.56       53.68      8.13 o 
   9   7   3        2.14       -2.86      4.89 o 
  -7   8   3        6.75        8.43      6.10 o 
  -6   8   3       76.95       77.58      9.36 o 
  -5   8   3        2.42        1.17      3.15 o 
  -4   8   3       60.94       56.45      3.28 o 
  -3   8   3      116.59      119.42      4.25 o 
  -2   8   3     1054.26     1065.31      9.80 o 
  -1   8   3      728.79      704.77      8.81 o 
   0   8   3      594.34      603.68     10.08 o 
   1   8   3      219.97      212.62      6.37 o 
   2   8   3      106.98      107.63      5.80 o 
   3   8   3        3.71        2.92      2.31 o 
   4   8   3        6.38       11.79      2.98 o 
   5   8   3        4.13       -1.58      2.26 o 
   6   8   3       32.47       35.54      5.60 o 
   7   8   3        8.47        8.90      5.08 o 
   8   8   3        5.52        6.49      5.27 o 
   9   8   3       10.72       17.36      6.75 o 
  -6   9   3        1.49        3.22      5.53 o 
  -5   9   3        6.50        4.99      3.93 o 
  -4   9   3       65.94       65.49      4.07 o 
  -3   9   3       88.28       96.07      4.50 o 
  -2   9   3       57.37       63.58      4.37 o 
  -1   9   3      107.43       92.21      5.28 o 
   0   9   3     1178.07     1118.62     13.86 o 
   1   9   3      110.04       86.50      5.67 o 
   2   9   3       13.75       19.23      3.39 o 
   3   9   3       41.32       33.41      4.04 o 
   4   9   3       28.53       21.89      3.64 o 
   5   9   3        0.28        1.41      2.60 o 
   6   9   3        8.57        8.22      4.33 o 
   7   9   3        0.10       -1.24      3.89 o 
   8   9   3       14.08       13.11      6.26 o 
  -4  10   3        4.91        4.73      3.78 o 
  -3  10   3        7.29        5.18      2.53 o 
  -2  10   3       54.36       48.75      3.97 o 
  -1  10   3        0.52        0.27      2.19 o 
   0  10   3       34.35       50.96      4.59 o 
   1  10   3        0.75        1.91      2.35 o 
   2  10   3        7.29        5.39      2.64 o 
   3  10   3        4.19        2.62      2.69 o 
   4  10   3        3.98        7.38      3.16 o 
   5  10   3        0.17       -0.06      2.83 o 
   6  10   3        0.21       -1.40      3.84 o 
   7  10   3        3.04        1.84      4.38 o 
   8  10   3        3.91       -0.13      7.68 o 
  -3  11   3        8.11        8.69      3.53 o 
  -2  11   3       51.19       53.71      5.18 o 
  -1  11   3        0.18       -0.32      2.52 o 
   0  11   3       16.79       19.85      3.66 o 
   1  11   3       94.36       92.12      6.23 o 
   2  11   3        0.49        1.92      2.60 o 
   3  11   3       12.28       13.33      3.39 o 
   4  11   3       16.86       16.00      3.64 o 
   5  11   3        3.92        2.31      3.37 o 
   6  11   3        0.45       -1.02      4.17 o 
   7  11   3        4.98        2.61      5.50 o 
  -3  12   3        0.06        1.61      3.61 o 
  -2  12   3        6.47       12.43      4.16 o 
  -1  12   3        1.26        0.60      3.52 o 
   0  12   3      110.33      102.88      7.46 o 
   1  12   3       59.96       66.72      5.75 o 
   2  12   3       21.64       24.55      4.17 o 
   3  12   3        6.97        0.07      2.96 o 
   4  12   3        5.39        2.91      3.26 o 
   5  12   3        8.68       10.13      4.18 o 
   6  12   3        0.19       -1.78      5.12 o 
  -1  13   3       16.00       19.75      5.09 o 
   0  13   3        3.26        0.98      3.96 o 
   1  13   3        4.59        2.10      4.02 o 
   2  13   3        8.22       12.25      4.07 o 
   3  13   3        4.74        5.26      3.58 o 
   4  13   3        0.10       -0.64      3.86 o 
  -4 -12   4        1.48        0.82      4.00 o 
  -3 -12   4       15.83       20.96      4.98 o 
  -2 -12   4       22.28       26.75      5.26 o 
  -1 -12   4       23.37       18.45      4.74 o 
   0 -12   4        3.36        5.95      3.69 o 
   1 -12   4       87.30       81.40      7.66 o 
   2 -12   4        5.74        8.78      4.63 o 
  -5 -11   4        3.75       -1.85      3.98 o 
  -4 -11   4        0.13        1.08      3.65 o 
  -3 -11   4       54.09       59.05      6.36 o 
  -2 -11   4        3.86        4.32      3.52 o 
  -1 -11   4       43.19       41.81      5.53 o 
   0 -11   4        6.94        7.89      3.74 o 
   1 -11   4       88.74       86.49      6.50 o 
   2 -11   4        0.64        3.06      3.29 o 
   3 -11   4       46.74       53.49      6.38 o 
   4 -11   4        2.88       -0.36      4.32 o 
  -6 -10   4        0.11       -2.31      4.11 o 
  -5 -10   4       14.39       18.63      4.83 o 
  -4 -10   4       40.82       46.73      5.03 o 
  -3 -10   4        3.48        0.43      2.83 o 
  -2 -10   4        6.82        9.64      3.49 o 
  -1 -10   4       25.73       25.46      4.37 o 
   0 -10   4       50.05       52.15      5.26 o 
   1 -10   4        3.84        8.88      3.07 o 
   2 -10   4       15.26       15.51      3.44 o 
   3 -10   4       48.39       48.50      5.30 o 
   4 -10   4        1.21        2.69      3.03 o 
   5 -10   4        0.21        0.81      3.50 o 
  -7  -9   4        2.40        6.32      5.59 o 
  -6  -9   4        5.73        4.19      4.35 o 
  -5  -9   4        9.35        9.24      3.93 o 
  -4  -9   4       68.93       69.14      5.57 o 
  -3  -9   4       44.87       47.67      4.64 o 
  -2  -9   4       22.64       18.20      3.46 o 
  -1  -9   4      228.42      229.21      7.74 o 
   0  -9   4      154.71      139.37      6.70 o 
   1  -9   4       12.32       18.80      3.13 o 
   2  -9   4       36.70       33.65      4.00 o 
   3  -9   4       27.60       26.46      3.76 o 
   4  -9   4       32.27       34.52      4.43 o 
   5  -9   4       14.64       17.87      4.14 o 
   6  -9   4       33.20       37.39      6.39 o 
  -8  -8   4        0.24        8.35      8.58 o 
  -7  -8   4        6.55        5.48      5.24 o 
  -6  -8   4       21.43       12.20      4.71 o 
  -5  -8   4       22.50       21.58      4.33 o 
  -4  -8   4        0.12       -2.36      2.36 o 
  -3  -8   4        2.70        1.95      2.28 o 
  -2  -8   4      190.83      189.27      6.34 o 
  -1  -8   4      335.57      344.67      8.02 o 
   0  -8   4       13.53       10.11      2.51 o 
   1  -8   4      370.90      354.68      8.01 o 
   2  -8   4      121.21      117.74      5.88 o 
   3  -8   4      206.09      219.64      7.35 o 
   4  -8   4      255.14      244.91      8.01 o 
   5  -8   4      175.79      197.74      9.08 o 
   6  -8   4        2.55        5.06      3.66 o 
   7  -8   4        0.92        2.25      3.92 o 
  -8  -7   4       12.01       12.53      8.74 o 
  -7  -7   4        0.00       -1.57      4.46 o 
  -6  -7   4        7.26        4.76      3.46 o 
  -5  -7   4       39.84       41.55      4.63 o 
  -4  -7   4      481.68      498.53      9.53 o 
  -3  -7   4        6.73        7.15      2.35 o 
  -2  -7   4       22.48       14.80      2.53 o 
  -1  -7   4       24.32       22.81      2.67 o 
   0  -7   4       43.11       42.22      3.27 o 
   1  -7   4       35.06       35.23      2.93 o 
   2  -7   4        6.10        2.87      1.73 o 
   3  -7   4      661.79      612.40      9.99 o 
   4  -7   4       43.01       55.72      4.59 o 
   5  -7   4        5.12        5.49      3.08 o 
   6  -7   4       45.27       54.28      6.01 o 
   7  -7   4       23.44       31.04      5.04 o 
  -9  -6   4        4.20        1.50     11.80 o 
  -8  -6   4        3.14        0.82      5.82 o 
  -7  -6   4      158.99      157.27     10.13 o 
  -6  -6   4       50.70       49.41      5.52 o 
  -5  -6   4        0.49       -1.43      2.30 o 
  -4  -6   4      578.07      549.30      9.38 o 
  -3  -6   4      479.40      499.90      8.64 o 
  -2  -6   4      229.74      206.32      5.65 o 
  -1  -6   4       29.13       34.04      2.80 o 
   0  -6   4      204.85      213.44      4.64 o 
   1  -6   4      166.60      166.66      4.21 o 
   2  -6   4      161.56      168.53      4.58 o 
   3  -6   4      327.79      324.78      7.29 o 
   4  -6   4       43.19       36.16      3.61 o 
   5  -6   4       96.59       97.21      6.65 o 
   6  -6   4      269.26      261.77      9.59 o 
   7  -6   4        0.66        0.50      3.49 o 
   8  -6   4       15.39       17.57      5.25 o 
  -9  -5   4        3.86        8.66      7.26 o 
  -8  -5   4       10.78        5.21      6.09 o 
  -7  -5   4       37.97       43.17      6.08 o 
  -6  -5   4       24.69       20.09      4.18 o 
  -5  -5   4        1.38        0.92      2.40 o 
  -4  -5   4       17.36       19.01      2.44 o 
  -3  -5   4       17.54       16.89      2.07 o 
  -2  -5   4       88.80       79.56      3.18 o 
  -1  -5   4     1736.08     1752.23     13.54 o 
   0  -5   4      960.50     1132.83     11.42 o 
   1  -5   4       10.86       10.34      1.46 o 
   2  -5   4       18.50       18.68      2.01 o 
   3  -5   4        2.73        5.16      1.44 o 
   4  -5   4      122.84      121.53      5.35 o 
   5  -5   4      117.76      123.76      6.85 o 
   6  -5   4       66.66       57.23      5.58 o 
   7  -5   4       99.06      104.60      9.12 o 
   8  -5   4       10.82        9.46      4.47 o 
  -9  -4   4        0.01       -2.59      5.98 o 
  -8  -4   4        3.98        3.92      5.55 o 
  -7  -4   4        9.77       12.50      3.90 o 
  -6  -4   4      349.97      382.07      8.93 o 
  -5  -4   4       39.23       31.05      3.08 o 
  -4  -4   4      545.70      527.94      8.00 o 
  -3  -4   4      262.62      264.63      5.11 o 
  -2  -4   4      136.19      112.89      3.37 o 
  -1  -4   4      851.33      921.71      8.70 o 
   0  -4   4      209.96      187.57      3.70 o 
   1  -4   4        0.22        1.65      1.02 o 
   2  -4   4      545.83      578.15      9.24 o 
   3  -4   4       48.59       54.52      2.64 o 
   4  -4   4       53.06       52.03      3.12 o 
   5  -4   4        0.65        1.08      2.09 o 
   6  -4   4       66.94       65.48      5.72 o 
   7  -4   4      150.96      149.92      9.38 o 
   8  -4   4        1.84        2.62      3.73 o 
   9  -4   4        0.04        0.18      4.44 o 
  -9  -3   4        0.48        1.15      4.63 o 
  -8  -3   4       28.69       24.51      5.64 o 
  -7  -3   4        3.86       -2.92      2.92 o 
  -6  -3   4        0.37       -0.40      2.52 o 
  -5  -3   4       10.63        6.12      1.89 o 
  -4  -3   4      885.61      889.62     12.14 o 
  -3  -3   4      647.41      640.41     18.90 o 
  -2  -3   4      353.59      387.72      7.26 o 
  -1  -3   4     1407.60     1338.51     16.48 o 
   0  -3   4      245.22      316.71      4.77 o 
   1  -3   4       61.18       58.65      2.26 o 
   2  -3   4       41.64       50.69      2.10 o 
   3  -3   4       63.45       87.54      3.09 o 
   4  -3   4       49.46       57.81      4.28 o 
   5  -3   4      248.06      228.66      6.51 o 
   6  -3   4        0.08        1.35      2.40 o 
   7  -3   4       47.89       46.17      5.64 o 
   8  -3   4        0.32        1.04      3.48 o 
   9  -3   4       15.34       12.60      5.44 o 
  -9  -2   4       12.45       14.61      5.85 o 
  -8  -2   4       15.28       19.17      5.36 o 
  -7  -2   4        3.22        3.88      3.73 o 
  -6  -2   4        7.45        4.09      2.63 o 
  -5  -2   4      287.91      315.24      6.85 o 
  -4  -2   4      124.09       99.90      5.66 o 
  -3  -2   4      558.70      522.38      7.49 o 
  -2  -2   4     1368.98     1407.37     21.37 o 
  -1  -2   4     2164.19     2416.53     38.37 o 
   0  -2   4      302.23      296.34      4.30 o 
   1  -2   4       10.51        7.47      1.17 o 
   2  -2   4      686.72      632.75      7.59 o 
   3  -2   4     1043.12     1059.41     16.89 o 
   4  -2   4       15.87       18.30      2.01 o 
   5  -2   4      188.58      202.18      6.29 o 
   6  -2   4      609.85      580.99     13.57 o 
   7  -2   4        3.32        5.09      2.89 o 
   8  -2   4       14.43       14.78      4.25 o 
   9  -2   4       22.73       25.69      6.01 o 
  -9  -1   4        5.99       -1.28      4.61 o 
  -8  -1   4        0.82       -2.00      3.88 o 
  -7  -1   4        3.24        4.16      3.60 o 
  -6  -1   4      355.55      376.50      9.19 o 
  -5  -1   4        3.80        6.88      2.06 o 
  -4  -1   4       66.90       64.29      3.17 o 
  -3  -1   4      562.80      599.63      8.54 o 
  -2  -1   4      732.41      746.24     12.94 o 
  -1  -1   4     1742.07     1586.67     27.94 o 
   0  -1   4     8620.44     8914.12     91.87 o 
   1  -1   4    17305.93    15915.15    219.93 o 
   2  -1   4     1449.04     1468.51     22.69 o 
   3  -1   4      220.52      192.17      9.85 o 
   4  -1   4     1051.73     1062.55     16.01 o 
   5  -1   4      571.23      568.13      9.56 o 
   6  -1   4        0.01        0.13      2.10 o 
   7  -1   4       34.91       36.39      4.52 o 
   8  -1   4      116.13      134.20      8.22 o 
   9  -1   4        4.10        3.04      4.42 o 
  10  -1   4       16.47        2.49     11.47 o 
  -9   0   4        7.61        3.55      5.00 o 
  -8   0   4       60.10       64.45      7.72 o 
  -7   0   4       36.52       29.44      5.39 o 
  -6   0   4      219.80      223.51      7.37 o 
  -5   0   4      186.47      211.45      5.83 o 
  -4   0   4      171.74      133.63      3.82 o 
  -3   0   4       17.35       19.57      2.19 o 
  -2   0   4     1379.31     1453.80     15.29 o 
  -1   0   4    19710.21    18717.99    249.92 o 
   0   0   4       39.21       73.38      2.91 o 
   1   0   4     7231.58     7005.04     73.43 o 
   2   0   4       42.66       78.89      2.69 o 
   3   0   4      161.88      206.06      4.02 o 
   4   0   4      618.16      665.48      9.88 o 
   5   0   4      227.46      227.36      5.92 o 
   6   0   4      467.93      438.05      9.73 o 
   7   0   4       83.72       95.12      6.41 o 
   8   0   4        0.26        1.56      3.15 o 
   9   0   4        7.55       13.27      4.24 o 
  10   0   4       10.40        5.97      5.43 o 
  -9   1   4       29.05       35.16      7.17 o 
  -8   1   4        9.04        9.65      4.87 o 
  -7   1   4       63.46       81.46      7.71 o 
  -6   1   4       23.41       21.86      3.76 o 
  -5   1   4        4.71        8.44      2.16 o 
  -4   1   4      505.49      513.48      7.08 o 
  -3   1   4      206.77      195.87      3.60 o 
  -2   1   4      900.96      848.67      9.02 o 
  -1   1   4     1957.14     1642.92     22.80 o 
   0   1   4      511.38      593.33     11.16 o 
   1   1   4     1937.50     2022.86     16.34 o 
   2   1   4     3137.77     2996.08     23.79 o 
   3   1   4      202.49      166.63      3.16 o 
   4   1   4      232.88      264.53      4.56 o 
   5   1   4      110.09       99.76      4.61 o 
   6   1   4       34.41       38.47      3.99 o 
   7   1   4       76.44       68.14      5.56 o 
   8   1   4        7.34        5.50      3.34 o 
   9   1   4       14.66       16.08      4.44 o 
  10   1   4        0.01       -0.73      4.68 o 
  -9   2   4       10.00        8.33      5.67 o 
  -8   2   4        4.98        4.44      4.50 o 
  -7   2   4       10.37       11.08      4.38 o 
  -6   2   4       64.93       70.31      6.77 o 
  -5   2   4      113.83      123.25      5.03 o 
  -4   2   4       63.22       73.81      2.74 o 
  -3   2   4      508.34      442.53      5.27 o 
  -2   2   4       64.45       49.05      2.26 o 
  -1   2   4       35.53       39.26      1.61 o 
   0   2   4      419.06      440.11      3.77 o 
   1   2   4       84.11       92.32      3.36 o 
   2   2   4        0.57        0.76      0.80 o 
   3   2   4     2098.69     1989.30     37.15 o 
   4   2   4      983.33     1160.20     10.92 o 
   5   2   4      912.82      905.16     13.32 o 
   6   2   4      250.44      230.01      7.28 o 
   7   2   4        0.01        1.48      2.68 o 
   8   2   4      131.82      142.99      8.05 o 
   9   2   4       16.11       24.53      5.22 o 
  10   2   4       10.41        9.82      5.43 o 
  -9   3   4        0.21       -2.57      5.09 o 
  -8   3   4       26.34       29.64      6.17 o 
  -7   3   4       33.39       38.01      5.93 o 
  -6   3   4        0.25        0.70      3.07 o 
  -5   3   4       59.15       59.32      3.97 o 
  -4   3   4        5.43        3.95      1.19 o 
  -3   3   4        8.98        6.78      1.31 o 
  -2   3   4       80.34       72.50      2.28 o 
  -1   3   4     2585.84     2737.92     17.46 o 
   0   3   4     1007.74     1002.66      6.71 o 
   1   3   4      105.01       77.20      4.12 o 
   2   3   4        2.13        1.91      0.80 o 
   3   3   4       95.70       80.79      4.23 o 
   4   3   4       11.25       12.28      1.58 o 
   5   3   4      333.92      350.38      5.28 o 
   6   3   4       13.73       10.04      2.77 o 
   7   3   4      104.36      110.55      6.73 o 
   8   3   4        0.13       -1.55      3.23 o 
   9   3   4        6.32        0.86      3.81 o 
  10   3   4        6.15        3.40      5.08 o 
  -8   4   4       35.62       34.87      6.24 o 
  -7   4   4      158.18      178.08     11.83 o 
  -6   4   4       26.30       28.34      4.56 o 
  -5   4   4      214.34      217.47      6.83 o 
  -4   4   4      896.87      895.79      9.41 o 
  -3   4   4      239.21      246.78      4.40 o 
  -2   4   4      141.76      161.16      3.35 o 
  -1   4   4     1526.61     1448.78      8.65 o 
   0   4   4      186.40      202.70      3.36 o 
   1   4   4     6505.61     6694.04     57.40 o 
   2   4   4      322.57      356.44      5.40 o 
   3   4   4       69.21       74.34      2.98 o 
   4   4   4      256.10      226.59     16.13 o 
   5   4   4       26.88       34.50      2.57 o 
   6   4   4       15.17       10.50      2.48 o 
   7   4   4        2.11       -0.59      2.73 o 
   8   4   4        1.69        4.81      3.55 o 
   9   4   4       38.95       38.45      6.67 o 
  10   4   4        3.95        7.36      7.08 o 
  -8   5   4       14.14       16.37      5.77 o 
  -7   5   4       27.79       17.11      4.48 o 
  -6   5   4        2.31        0.54      3.08 o 
  -5   5   4        2.64        3.72      2.48 o 
  -4   5   4      187.10      200.86      4.56 o 
  -3   5   4      197.70      178.49      3.86 o 
  -2   5   4      691.44      709.92      6.89 o 
  -1   5   4      180.44      180.49      3.62 o 
   0   5   4        6.08        1.08      0.95 o 
   1   5   4      702.60      769.60      8.22 o 
   2   5   4        1.30        0.29      1.20 o 
   3   5   4      183.77      202.95      4.35 o 
   4   5   4       27.10       24.64      2.24 o 
   5   5   4      250.57      222.93     11.08 o 
   6   5   4       44.78       52.97      4.09 o 
   7   5   4        5.16        4.88      3.12 o 
   8   5   4        6.81       11.62      5.02 o 
   9   5   4       82.73      100.04     10.80 o 
  10   5   4       21.67       24.67      8.88 o 
  -8   6   4        4.08        8.84      7.33 o 
  -7   6   4        0.05       -3.42      3.63 o 
  -6   6   4       37.92       51.92      6.59 o 
  -5   6   4       26.16       20.35      3.70 o 
  -4   6   4       28.12       33.49      2.51 o 
  -3   6   4      799.79      841.50      7.83 o 
  -2   6   4      148.53      167.85      3.86 o 
  -1   6   4      183.15      168.96      3.76 o 
   0   6   4       19.43       21.97      1.90 o 
   1   6   4      306.34      293.96      5.76 o 
   2   6   4       47.00       63.97      3.28 o 
   3   6   4       11.03       24.65      2.41 o 
   4   6   4        1.87        3.41      1.71 o 
   5   6   4       12.34       13.39      2.43 o 
   6   6   4      207.13      213.65      8.24 o 
   7   6   4       19.96       21.43      5.44 o 
   8   6   4        5.87        9.68      5.18 o 
   9   6   4        0.62        3.81      5.40 o 
  -7   7   4        2.02        1.41      5.15 o 
  -6   7   4       20.19       23.14      4.68 o 
  -5   7   4      159.90      178.54      8.71 o 
  -4   7   4       27.32       34.49      2.53 o 
  -3   7   4       95.92       99.66      3.65 o 
  -2   7   4      381.60      357.99      5.73 o 
  -1   7   4       43.72       45.74      2.68 o 
   0   7   4     1221.08     1194.02     10.09 o 
   1   7   4       43.70       43.41      3.00 o 
   2   7   4      357.09      354.50      7.40 o 
   3   7   4      338.97      340.70      7.87 o 
   4   7   4       76.09       74.18      4.86 o 
   5   7   4        1.79        1.90      2.27 o 
   6   7   4        9.19       15.64      3.76 o 
   7   7   4        2.62        4.26      4.25 o 
   8   7   4       23.39       24.69      6.39 o 
   9   7   4        0.11       -0.50      5.07 o 
  -6   8   4        1.31       -1.41      4.98 o 
  -5   8   4        8.90        4.78      3.16 o 
  -4   8   4      217.00      192.73      4.84 o 
  -3   8   4      226.96      210.66      4.75 o 
  -2   8   4      450.83      454.87      6.69 o 
  -1   8   4      298.58      282.02      6.38 o 
   0   8   4       38.88       47.41      3.81 o 
   1   8   4        7.47        5.07      2.18 o 
   2   8   4      165.79      174.56      5.94 o 
   3   8   4      262.20      270.34      7.75 o 
   4   8   4      125.40      117.46      6.38 o 
   5   8   4      177.43      167.93      6.79 o 
   6   8   4        2.03        3.46      3.24 o 
   7   8   4        0.10        1.80      4.24 o 
   8   8   4       23.52       25.71      6.75 o 
   9   8   4        0.20       -0.65      5.41 o 
  -6   9   4       16.33       19.84      6.81 o 
  -5   9   4       23.69       29.53      7.67 o 
  -4   9   4       17.94       21.15      2.88 o 
  -3   9   4       74.62       72.52      4.17 o 
  -2   9   4       33.18       40.24      3.65 o 
  -1   9   4       17.48       16.33      2.94 o 
   0   9   4      536.96      542.24     10.44 o 
   1   9   4      160.97      148.17      6.22 o 
   2   9   4      394.82      394.62      9.58 o 
   3   9   4      195.18      161.63      6.75 o 
   4   9   4       87.41       91.17      6.03 o 
   5   9   4        1.79        3.03      2.67 o 
   6   9   4        0.00       -0.18      3.14 o 
   7   9   4        0.00        1.97      4.53 o 
   8   9   4        2.28        7.04      5.59 o 
  -3  10   4       30.67       42.69      4.12 o 
  -2  10   4        0.03        0.29      2.25 o 
  -1  10   4       68.00       65.76      4.87 o 
   0  10   4      107.74      108.91      5.98 o 
   1  10   4       62.84       55.33      5.00 o 
   2  10   4       72.14       72.03      5.60 o 
   3  10   4       21.71       28.83      4.07 o 
   4  10   4      175.08      159.80      7.89 o 
   5  10   4       13.57       20.86      4.00 o 
   6  10   4       21.98       24.21      5.03 o 
   7  10   4       20.67       14.40      5.41 o 
   8  10   4       22.10       30.99     11.34 o 
  -3  11   4       15.16       18.03      4.02 o 
  -2  11   4        8.18        8.61      3.28 o 
  -1  11   4        6.21        6.59      2.97 o 
   0  11   4        6.50        8.88      3.07 o 
   1  11   4        0.03       -1.18      2.47 o 
   2  11   4        9.90        9.48      3.07 o 
   3  11   4        0.77        1.37      2.87 o 
   4  11   4       10.24        9.84      3.55 o 
   5  11   4        9.66        8.12      3.62 o 
   6  11   4       13.52       18.75      4.69 o 
   7  11   4       20.58       24.84      6.87 o 
  -3  12   4       12.95       15.92      4.74 o 
  -2  12   4        0.36       -0.88      3.39 o 
  -1  12   4       23.01       27.34      5.15 o 
   0  12   4       53.52       52.62      5.66 o 
   1  12   4       18.63       18.30      4.19 o 
   2  12   4        5.74        2.36      3.06 o 
   3  12   4        9.84        7.57      3.34 o 
   4  12   4        0.27        1.24      3.13 o 
   5  12   4        3.05        1.56      3.42 o 
   6  12   4        6.39        6.83      5.76 o 
  -1  13   4        4.44        8.32      4.38 o 
   0  13   4       10.67        7.55      4.40 o 
   1  13   4        2.83        6.03      3.96 o 
   2  13   4        3.24        3.64      3.79 o 
   3  13   4        0.00        0.49      3.65 o 
   4  13   4       10.61        9.18      4.56 o 
  -4 -12   5        1.44        5.17      5.60 o 
  -3 -12   5        9.30        7.96      4.71 o 
  -2 -12   5        0.18        1.06      3.81 o 
  -1 -12   5        3.91        6.79      4.47 o 
   0 -12   5        6.82        9.10      4.28 o 
   1 -12   5        1.55        1.92      3.84 o 
   2 -12   5        4.93        5.69      4.88 o 
  -5 -11   5        8.08        9.91      5.17 o 
  -4 -11   5        6.22        4.12      3.79 o 
  -3 -11   5       23.28       26.28      4.99 o 
  -2 -11   5       34.14       32.18      5.30 o 
  -1 -11   5       49.39       50.42      5.93 o 
   0 -11   5        5.07        4.35      3.60 o 
   1 -11   5        0.35       -0.12      3.03 o 
   2 -11   5       63.56       70.49      6.51 o 
   3 -11   5        5.27        5.49      4.01 o 
  -6 -10   5        2.14        2.28      4.71 o 
  -5 -10   5        2.91        4.59      4.12 o 
  -4 -10   5        9.06        7.72      3.52 o 
  -3 -10   5        1.37        0.14      3.03 o 
  -2 -10   5        0.01        1.56      3.21 o 
  -1 -10   5       11.61       10.44      3.57 o 
   0 -10   5       32.60       38.28      4.70 o 
   1 -10   5       21.11       15.42      3.38 o 
   2 -10   5       21.32       23.32      3.88 o 
   3 -10   5        3.50        4.16      3.25 o 
   4 -10   5       15.98       16.18      3.94 o 
   5 -10   5       77.32       80.91      7.75 o 
  -7  -9   5        8.17        7.17      5.94 o 
  -6  -9   5        0.44       -1.26      4.13 o 
  -5  -9   5       72.48       67.19      6.78 o 
  -4  -9   5       18.23       19.88      3.84 o 
  -3  -9   5        2.84        6.41      2.89 o 
  -2  -9   5        0.80        1.59      2.57 o 
  -1  -9   5       22.85       23.16      3.68 o 
   0  -9   5       42.31       35.35      4.00 o 
   1  -9   5        7.42        7.05      2.67 o 
   2  -9   5        4.05        2.32      2.49 o 
   3  -9   5        8.56        8.43      3.18 o 
   4  -9   5       11.43       11.70      3.35 o 
   5  -9   5        0.00       -1.75      3.17 o 
   6  -9   5       30.26       38.73      6.13 o 
  -8  -8   5        9.98       14.15      9.30 o 
  -7  -8   5        0.08       -4.47      4.55 o 
  -6  -8   5       75.10       90.21      8.58 o 
  -5  -8   5        8.09        4.25      3.49 o 
  -4  -8   5       41.95       46.26      4.32 o 
  -3  -8   5       73.73       63.25      4.70 o 
  -2  -8   5       40.63       46.48      4.11 o 
  -1  -8   5        0.61        0.93      2.08 o 
   0  -8   5        1.25       -0.95      2.02 o 
   1  -8   5        0.99        1.39      2.17 o 
   2  -8   5       28.38       28.23      3.57 o 
   3  -8   5      519.18      459.53     10.17 o 
   4  -8   5        3.36        3.00      2.59 o 
   5  -8   5      142.34      145.64      8.66 o 
   6  -8   5       12.57       10.80      4.40 o 
  -8  -7   5        3.21        5.55      8.07 o 
  -7  -7   5       15.54       20.08      6.20 o 
  -6  -7   5       14.11       10.25      4.50 o 
  -5  -7   5        1.28       -2.47      2.47 o 
  -4  -7   5       18.45       26.12      3.40 o 
  -3  -7   5       46.09       50.80      4.07 o 
  -2  -7   5      186.39      178.77      5.91 o 
  -1  -7   5       31.68       32.00      3.03 o 
   0  -7   5        3.22        7.66      1.99 o 
   1  -7   5       88.26       95.45      5.21 o 
   2  -7   5        0.57        2.39      1.80 o 
   3  -7   5      438.71      406.07      8.43 o 
   4  -7   5       13.28       14.31      3.03 o 
   5  -7   5      131.32      124.30      7.94 o 
   6  -7   5       88.78       98.29      8.21 o 
   7  -7   5        3.37        3.52      3.65 o 
  -8  -6   5       25.36       20.46      7.61 o 
  -7  -6   5       61.84       62.89      8.16 o 
  -6  -6   5       20.59       19.49      4.88 o 
  -5  -6   5       19.72       15.86      3.37 o 
  -4  -6   5       19.48       22.10      3.30 o 
  -3  -6   5      281.21      278.62      6.88 o 
  -2  -6   5       25.68       27.18      2.86 o 
  -1  -6   5        1.43        1.16      1.48 o 
   0  -6   5      251.49      265.64      5.25 o 
   1  -6   5       78.16       94.66      3.94 o 
   2  -6   5       11.12       10.54      2.07 o 
   3  -6   5        5.25       10.19      2.24 o 
   4  -6   5       52.84       58.65      4.49 o 
   5  -6   5       11.35       17.20      3.69 o 
   6  -6   5       47.17       50.77      6.03 o 
   7  -6   5       40.03       35.24      5.37 o 
   8  -6   5       18.87       22.29      5.15 o 
  -9  -5   5        1.56        4.80      7.21 o 
  -8  -5   5       60.86       65.05     10.38 o 
  -7  -5   5        2.35       -2.76      3.99 o 
  -6  -5   5      192.03      188.09      9.31 o 
  -5  -5   5      216.49      215.05      8.14 o 
  -4  -5   5       36.17       42.19      3.38 o 
  -3  -5   5      685.67      725.07     11.69 o 
  -2  -5   5      226.39      270.45      5.20 o 
  -1  -5   5       77.41       74.94      3.17 o 
   0  -5   5        9.14        8.36      1.57 o 
   1  -5   5       17.04       20.92      1.97 o 
   2  -5   5      369.71      355.73      7.60 o 
   3  -5   5      603.68      576.76      8.98 o 
   4  -5   5       53.23       51.83      4.18 o 
   5  -5   5      111.87       94.21      6.36 o 
   6  -5   5      115.45      126.74      8.43 o 
   7  -5   5        5.82        3.48      3.53 o 
   8  -5   5       12.36        9.20      4.46 o 
  -9  -4   5        0.03       -1.13      6.17 o 
  -8  -4   5       17.40       19.48      7.47 o 
  -7  -4   5        5.83        6.96      4.08 o 
  -6  -4   5       48.57       48.00      4.87 o 
  -5  -4   5       30.95       30.91      3.16 o 
  -4  -4   5       73.57       59.95      5.14 o 
  -3  -4   5      259.86      236.03      9.43 o 
  -2  -4   5       15.65       12.93      1.83 o 
  -1  -4   5        2.15        2.09      1.15 o 
   0  -4   5       12.13       16.27      1.66 o 
   1  -4   5      176.70      178.94      3.86 o 
   2  -4   5       45.25       56.08      2.69 o 
   3  -4   5       43.56       59.69      2.65 o 
   4  -4   5      381.61      376.29      7.13 o 
   5  -4   5        2.93        3.04      2.33 o 
   6  -4   5      107.17      104.66      7.51 o 
   7  -4   5       33.73       38.83      5.53 o 
   8  -4   5       74.27       79.67      7.70 o 
   9  -4   5       14.27       17.46      5.88 o 
  -9  -3   5        2.02        0.48      5.97 o 
  -8  -3   5        1.29       -0.84      4.11 o 
  -7  -3   5       20.10       19.06      4.31 o 
  -6  -3   5       96.97       98.90      6.08 o 
  -5  -3   5       13.71       13.01      2.34 o 
  -4  -3   5      559.77      593.79      7.66 o 
  -3  -3   5     1163.26     1111.30     17.74 o 
  -2  -3   5      597.90      577.15     11.57 o 
  -1  -3   5     1956.49     2016.90     26.96 o 
   0  -3   5      464.58      488.86      5.59 o 
   1  -3   5     1983.19     1910.95     25.27 o 
   2  -3   5       65.77       60.00      3.02 o 
   3  -3   5      217.07      226.89      4.41 o 
   4  -3   5      648.56      667.07      7.75 o 
   5  -3   5      124.58      103.03     15.18 o 
   6  -3   5      146.66      143.49      8.60 o 
   7  -3   5       15.52       18.24      4.18 o 
   8  -3   5       26.90       25.33      5.00 o 
   9  -3   5        6.82        8.38      4.62 o 
  -9  -2   5       12.31       10.40      5.53 o 
  -8  -2   5        0.33       -2.39      4.00 o 
  -7  -2   5       22.90       13.28      4.46 o 
  -6  -2   5        0.69        0.89      2.47 o 
  -5  -2   5       44.67       47.89      3.32 o 
  -4  -2   5       73.12       88.27      3.31 o 
  -3  -2   5      212.22      221.98      4.27 o 
  -2  -2   5       63.89       76.70      2.85 o 
  -1  -2   5      979.89      959.63     14.05 o 
   0  -2   5      122.47      123.63      2.93 o 
   1  -2   5       16.29       21.18      1.70 o 
   2  -2   5       60.05       56.36      2.77 o 
   3  -2   5      246.50      283.61      4.88 o 
   4  -2   5      355.22      368.19      8.59 o 
   5  -2   5      427.46      488.89      8.84 o 
   6  -2   5      532.16      538.68     12.43 o 
   7  -2   5        3.32        7.46      3.40 o 
   8  -2   5        0.01       -0.68      3.26 o 
   9  -2   5       54.81       63.38      7.41 o 
  -9  -1   5        2.96       -1.73      4.67 o 
  -8  -1   5       42.79       40.44      6.65 o 
  -7  -1   5        2.29        1.31      3.65 o 
  -6  -1   5       50.10       42.84      4.86 o 
  -5  -1   5       37.87       50.19      3.61 o 
  -4  -1   5      113.39      109.36      4.21 o 
  -3  -1   5        6.34        6.39      1.23 o 
  -2  -1   5     1406.15     1544.05     23.92 o 
  -1  -1   5      124.19      116.84      2.56 o 
   0  -1   5      151.48      143.88      2.79 o 
   1  -1   5      848.41      744.50     10.42 o 
   2  -1   5       13.51       20.23      1.37 o 
   3  -1   5     1077.49     1084.67     18.11 o 
   4  -1   5       71.09       89.53      3.48 o 
   5  -1   5      290.75      264.63      6.96 o 
   6  -1   5      209.92      220.43      7.40 o 
   7  -1   5        5.67        3.58      2.81 o 
   8  -1   5       28.78       34.96      5.36 o 
   9  -1   5        4.39        3.34      4.10 o 
  -9   0   5       10.88        5.61      5.23 o 
  -8   0   5        3.22        2.44      4.33 o 
  -7   0   5       40.46       30.06      5.50 o 
  -6   0   5       26.15       28.10      4.33 o 
  -5   0   5      224.46      225.12      6.73 o 
  -4   0   5       53.51       49.14      2.84 o 
  -3   0   5      492.92      517.51      7.15 o 
  -2   0   5     1597.94     1521.32     18.57 o 
  -1   0   5    16398.49    16402.32    278.26 o 
   0   0   5     3632.57     3214.56     94.24 o 
   1   0   5     1364.36     1115.00     10.89 o 
   2   0   5      815.21      793.24     12.17 o 
   3   0   5      292.30      369.39      5.26 o 
   4   0   5     1377.76     1452.07     27.32 o 
   5   0   5     1321.60     1282.47     23.19 o 
   6   0   5       35.64       47.50      4.40 o 
   7   0   5       44.62       51.60      5.07 o 
   8   0   5      140.91      139.01      8.33 o 
   9   0   5       20.24       18.74      4.97 o 
  10   0   5        9.74        7.77      5.43 o 
  -9   1   5        0.53       -3.35      4.83 o 
  -8   1   5       10.60        8.10      4.95 o 
  -7   1   5       32.22       22.77      5.06 o 
  -6   1   5       44.73       45.98      5.10 o 
  -5   1   5      105.12      107.22      5.46 o 
  -4   1   5        3.00        5.57      1.53 o 
  -3   1   5      140.98      124.85      2.90 o 
  -2   1   5       42.99       55.96      2.68 o 
  -1   1   5      208.81      187.04      3.80 o 
   0   1   5     6952.76     6988.36    138.13 o 
   1   1   5      383.66      395.12      4.79 o 
   2   1   5      256.13      298.06      4.05 o 
   3   1   5      534.07      508.98      5.96 o 
   4   1   5      113.97      120.80      3.72 o 
   5   1   5     1305.77     1313.51     17.58 o 
   6   1   5        6.92        5.83      2.19 o 
   7   1   5      745.09      726.19     13.44 o 
   8   1   5       43.69       48.01      5.37 o 
   9   1   5        3.03        1.44      3.49 o 
  10   1   5        9.80        7.67      5.57 o 
  -9   2   5       33.91       28.27      6.76 o 
  -8   2   5        1.77        1.92      4.44 o 
  -7   2   5      165.56      172.65     10.03 o 
  -6   2   5       76.84       77.23      6.17 o 
  -5   2   5      575.89      505.71      9.84 o 
  -4   2   5      554.96      565.46      8.15 o 
  -3   2   5       79.98       88.27      2.87 o 
  -2   2   5      227.30      228.75      6.21 o 
  -1   2   5     2221.98     2319.80     17.03 o 
   0   2   5     5700.33     5540.71     50.07 o 
   1   2   5     3646.99     3390.92     25.12 o 
   2   2   5     2864.84     3048.66     20.86 o 
   3   2   5      140.42      159.07      3.27 o 
   4   2   5       88.67       84.51      2.97 o 
   5   2   5       91.14       89.46      3.30 o 
   6   2   5      895.08      876.38     11.84 o 
   7   2   5       53.05       46.09      4.79 o 
   8   2   5        1.96        3.98      3.23 o 
   9   2   5       82.18       88.98      7.36 o 
  10   2   5        0.00       -2.74      4.55 o 
  -9   3   5        8.65        5.51     11.72 o 
  -8   3   5       23.06       21.73      5.96 o 
  -7   3   5       10.24        8.68      4.38 o 
  -6   3   5       37.95       38.04      5.56 o 
  -5   3   5       51.21       50.81      4.96 o 
  -4   3   5      191.65      195.73      4.27 o 
  -3   3   5      311.73      319.11      5.15 o 
  -2   3   5      311.58      258.22      3.79 o 
  -1   3   5      352.40      344.41      6.78 o 
   0   3   5       58.00       64.26      2.15 o 
   1   3   5        6.16        8.22      1.32 o 
   2   3   5      645.19      720.35      6.13 o 
   3   3   5       33.88       29.05      1.80 o 
   4   3   5      411.85      446.78      6.61 o 
   5   3   5       98.41       83.63      3.47 o 
   6   3   5       74.09       79.86      4.79 o 
   7   3   5       52.01       57.79      5.09 o 
   8   3   5       40.07       49.54      5.51 o 
   9   3   5      121.00      123.41      9.17 o 
  10   3   5        1.21       -0.86      4.68 o 
  -8   4   5        0.03        0.26      4.53 o 
  -7   4   5       33.53       31.73      5.74 o 
  -6   4   5       68.83       62.76      6.65 o 
  -5   4   5       64.29       59.52      5.04 o 
  -4   4   5       29.78       39.13      2.66 o 
  -3   4   5      116.39      101.05      3.07 o 
  -2   4   5       81.55       95.74      2.91 o 
  -1   4   5      490.67      589.18      5.61 o 
   0   4   5      794.40      847.50      7.12 o 
   1   4   5        6.94        7.08      1.26 o 
   2   4   5      613.66      618.87      8.31 o 
   3   4   5        0.43        1.12      1.03 o 
   4   4   5       14.78       19.53      1.92 o 
   5   4   5       22.73       31.75      2.37 o 
   6   4   5      294.86      270.86      7.68 o 
   7   4   5       18.93       21.49      4.10 o 
   8   4   5       22.80       25.61      4.83 o 
   9   4   5        1.77        0.90      4.32 o 
  10   4   5        7.97       12.65      6.49 o 
  -8   5   5        7.66        2.70      5.72 o 
  -7   5   5        0.45       -0.45      3.99 o 
  -6   5   5       44.20       31.16      5.84 o 
  -5   5   5       64.36       63.31      5.26 o 
  -4   5   5      260.77      245.50      4.93 o 
  -3   5   5      969.35      968.28      8.52 o 
  -2   5   5      325.25      380.70      5.20 o 
  -1   5   5     1285.76     1382.55     10.78 o 
   0   5   5      198.68      185.51      3.98 o 
   1   5   5      139.49      181.62      4.41 o 
   2   5   5      957.21      983.74      9.62 o 
   3   5   5      655.97      705.76      8.59 o 
   4   5   5        4.61        2.53      1.48 o 
   5   5   5      202.42      201.93      5.06 o 
   6   5   5      118.31      102.48      5.23 o 
   7   5   5        0.04       -1.38      2.98 o 
   8   5   5       24.92       16.99      4.74 o 
   9   5   5       11.04       11.55      5.69 o 
  10   5   5       12.88       15.62      6.80 o 
  -7   6   5       32.47       31.67      6.30 o 
  -6   6   5        8.09        7.71      3.90 o 
  -5   6   5        6.36        1.75      2.77 o 
  -4   6   5       94.63       83.60      3.53 o 
  -3   6   5        1.98        1.45      1.44 o 
  -2   6   5      295.34      290.45      5.01 o 
  -1   6   5     1284.42     1226.34      9.97 o 
   0   6   5      304.80      323.22      5.11 o 
   1   6   5      697.39      628.34      8.27 o 
   2   6   5        8.21        5.99      1.60 o 
   3   6   5      162.19      177.68      4.92 o 
   4   6   5        0.29       -0.22      1.53 o 
   5   6   5      186.74      166.92      5.44 o 
   6   6   5      527.61      515.47     15.97 o 
   7   6   5        2.39        2.94      4.03 o 
   8   6   5       14.31       14.39      5.54 o 
   9   6   5       18.38       30.21      7.24 o 
  -7   7   5        1.53        0.59      5.28 o 
  -6   7   5       37.00       34.62      7.90 o 
  -5   7   5       61.42       52.61      5.30 o 
  -4   7   5       17.33       14.69      2.25 o 
  -3   7   5        0.63        0.93      1.39 o 
  -2   7   5      362.96      337.19      5.60 o 
  -1   7   5        7.34        6.89      1.67 o 
   0   7   5      208.18      208.04      4.69 o 
   1   7   5      674.24      730.43      9.57 o 
   2   7   5       26.77       24.45      2.55 o 
   3   7   5      157.84      146.04      5.23 o 
   4   7   5      279.50      309.98      8.65 o 
   5   7   5      231.03      214.29      6.92 o 
   6   7   5       11.96        8.16      3.36 o 
   7   7   5       28.52       25.10      6.05 o 
   8   7   5        5.22        7.88      5.08 o 
   9   7   5       17.36       18.32      6.64 o 
  -6   8   5        1.26        1.24      4.63 o 
  -5   8   5       67.83       76.10      7.82 o 
  -4   8   5      173.04      177.66      5.39 o 
  -3   8   5      108.84      102.50      4.00 o 
  -2   8   5      109.30      111.50      4.18 o 
  -1   8   5      507.39      522.36      8.91 o 
   0   8   5       47.48       39.17      3.61 o 
   1   8   5      474.92      480.36      9.10 o 
   2   8   5      100.38      101.25      5.62 o 
   3   8   5      957.64      873.04     14.45 o 
   4   8   5      526.34      484.39     10.24 o 
   5   8   5      135.07      129.95      6.56 o 
   6   8   5       20.89       24.85      4.49 o 
   7   8   5       10.71       13.92      5.36 o 
   8   8   5        1.22       -4.29      4.56 o 
   9   8   5        0.75        1.13      5.19 o 
  -6   9   5        0.42       -5.20      5.20 o 
  -5   9   5        5.42        5.92      5.41 o 
  -4   9   5        0.83        0.73      2.82 o 
  -3   9   5        0.28       -0.74      1.92 o 
  -2   9   5       71.54       72.19      4.34 o 
  -1   9   5      217.77      223.58      7.20 o 
   0   9   5      100.94       99.27      5.74 o 
   1   9   5       28.77       32.51      3.69 o 
   2   9   5      731.17      676.15     11.53 o 
   3   9   5        0.19        1.14      2.33 o 
   4   9   5        1.19        0.75      2.47 o 
   5   9   5        0.01       -0.35      2.45 o 
   6   9   5       44.11       44.90      5.74 o 
   7   9   5       14.76        9.20      5.23 o 
   8   9   5       12.98       16.42      6.45 o 
  -4  10   5        0.46       -1.50      6.47 o 
  -3  10   5       12.79       17.32      3.19 o 
  -2  10   5        0.32        0.83      2.44 o 
  -1  10   5        0.21        1.04      2.29 o 
   0  10   5       84.79       78.27      5.42 o 
   1  10   5       19.91       14.87      3.08 o 
   2  10   5       22.13       22.60      3.67 o 
   3  10   5        1.30        1.15      2.56 o 
   4  10   5       88.35       78.36      5.96 o 
   5  10   5       76.11       86.25      6.37 o 
   6  10   5       10.67        6.99      4.07 o 
   7  10   5        7.28       15.06      6.18 o 
   8  10   5       17.59       29.48      8.70 o 
  -3  11   5       61.05       65.25      6.10 o 
  -2  11   5        1.83        2.60      2.84 o 
  -1  11   5        8.27       12.69      3.40 o 
   0  11   5        6.99       10.25      3.18 o 
   1  11   5       29.83       32.96      4.48 o 
   2  11   5        6.08        7.06      3.09 o 
   3  11   5       52.81       60.09      5.61 o 
   4  11   5       49.07       45.79      5.19 o 
   5  11   5        2.80        1.84      3.32 o 
   6  11   5       12.29       11.42      4.58 o 
   7  11   5       55.00       58.33     10.56 o 
  -3  12   5        0.13        4.30      4.24 o 
  -2  12   5        0.21        2.04      3.43 o 
  -1  12   5       20.19       21.21      4.50 o 
   0  12   5        3.94        4.02      3.44 o 
   1  12   5       16.22       15.28      4.34 o 
   2  12   5        3.04        3.24      3.35 o 
   3  12   5        0.62       -0.52      3.06 o 
   4  12   5        5.97        5.72      3.45 o 
   5  12   5        5.41        4.59      3.47 o 
   6  12   5        2.99        7.16      4.68 o 
  -1  13   5        6.75        6.33      4.41 o 
   0  13   5       30.48       21.21      5.55 o 
   1  13   5        0.08        2.02      3.56 o 
   2  13   5       18.83       26.24      4.98 o 
   3  13   5        3.96        3.74      3.82 o 
   4  13   5        2.99       -1.09      3.86 o 
  -3 -12   6        6.66        8.75      5.31 o 
  -2 -12   6        6.37       11.73      4.92 o 
  -1 -12   6       16.11       13.62      4.93 o 
   0 -12   6       10.14        6.60      4.21 o 
   1 -12   6       58.52       59.41      7.43 o 
  -5 -11   6        4.50        4.33      4.97 o 
  -4 -11   6        6.69        7.42      4.51 o 
  -3 -11   6        1.55       -0.34      3.80 o 
  -2 -11   6        1.07        3.24      3.94 o 
  -1 -11   6       55.58       60.61      6.98 o 
   0 -11   6        0.05       -0.40      3.37 o 
   1 -11   6       71.09       87.03      7.18 o 
   2 -11   6        4.07        6.76      3.74 o 
   3 -11   6        2.42        1.44      3.81 o 
  -6 -10   6        0.49       -0.42      5.26 o 
  -5 -10   6       13.76       11.87      4.71 o 
  -4 -10   6        4.48        8.45      4.13 o 
  -3 -10   6        0.23        2.87      3.58 o 
  -2 -10   6        1.87        2.39      3.50 o 
  -1 -10   6        3.74        2.72      3.32 o 
   0 -10   6       54.85       52.60      5.38 o 
   1 -10   6        6.11        6.25      3.02 o 
   2 -10   6        7.35        6.95      3.15 o 
   3 -10   6       26.58       27.57      4.63 o 
   4 -10   6        4.06        4.20      3.28 o 
   5 -10   6       14.60       14.85      5.60 o 
  -7  -9   6        0.29        5.10      6.49 o 
  -6  -9   6        6.38        3.69      5.07 o 
  -5  -9   6        1.25        3.58      3.74 o 
  -4  -9   6       63.99       53.67      5.66 o 
  -3  -9   6       51.32       58.50      5.57 o 
  -2  -9   6      109.56       98.94      6.87 o 
  -1  -9   6       48.58       51.35      5.25 o 
   0  -9   6        4.30        7.54      2.84 o 
   1  -9   6       82.13       71.44      5.32 o 
   2  -9   6        1.52        0.95      2.44 o 
   3  -9   6       12.19        7.64      3.08 o 
   4  -9   6       29.52       36.64      4.64 o 
   5  -9   6       39.33       42.73      5.97 o 
   6  -9   6       27.38       31.01      7.64 o 
  -7  -8   6        0.54        2.20      5.88 o 
  -6  -8   6       70.56       72.78      9.03 o 
  -5  -8   6        4.61        0.90      3.28 o 
  -4  -8   6       29.00       28.54      3.94 o 
  -3  -8   6        0.12        1.13      2.42 o 
  -2  -8   6       43.50       56.12      4.48 o 
  -1  -8   6        2.20       -0.61      2.36 o 
   0  -8   6       21.86       13.47      3.02 o 
   1  -8   6      165.81      149.50      6.51 o 
   2  -8   6      138.60      135.20      6.66 o 
   3  -8   6       11.74       10.32      3.08 o 
   4  -8   6       15.45       14.40      3.29 o 
   5  -8   6        2.46        4.28      3.55 o 
   6  -8   6        1.00       -0.85      3.63 o 
  -8  -7   6       15.98       20.01      9.92 o 
  -7  -7   6       50.45       39.45      7.29 o 
  -6  -7   6        3.08        2.82      4.07 o 
  -5  -7   6        0.15        0.78      2.81 o 
  -4  -7   6       48.18       48.77      4.43 o 
  -3  -7   6      305.39      283.36      7.96 o 
  -2  -7   6       47.06       45.35      4.08 o 
  -1  -7   6      100.44       98.34      5.11 o 
   0  -7   6      124.97       93.31      5.47 o 
   1  -7   6      112.61      108.96      5.65 o 
   2  -7   6       93.28       78.03      4.64 o 
   3  -7   6       73.25       64.33      4.61 o 
   4  -7   6      184.24      182.13      6.85 o 
   5  -7   6       30.21       34.01      4.78 o 
   6  -7   6      131.77      157.49     10.30 o 
   7  -7   6       16.10       10.53      4.25 o 
  -8  -6   6       16.19       20.31      7.67 o 
  -7  -6   6        3.75        1.13      4.52 o 
  -6  -6   6        1.37        0.10      3.59 o 
  -5  -6   6       71.30       62.94      5.39 o 
  -4  -6   6        9.56        7.87      2.66 o 
  -3  -6   6       15.45       20.64      3.15 o 
  -2  -6   6      281.96      292.39      7.26 o 
  -1  -6   6       76.15       64.88      3.96 o 
   0  -6   6       10.86       10.98      1.88 o 
   1  -6   6      657.48      647.61     10.02 o 
   2  -6   6        0.85       -1.07      1.51 o 
   3  -6   6        3.54        2.13      1.88 o 
   4  -6   6       26.89       28.13      3.40 o 
   5  -6   6       48.28       45.32      4.92 o 
   6  -6   6       14.03       15.21      4.23 o 
   7  -6   6        0.00        0.86      3.34 o 
   8  -6   6       21.07       33.73      6.80 o 
  -8  -5   6        1.19        0.52      6.11 o 
  -7  -5   6        9.30        8.56      5.16 o 
  -6  -5   6      161.07      159.32      9.18 o 
  -5  -5   6        0.56        1.23      2.58 o 
  -4  -5   6       20.98       25.55      3.20 o 
  -3  -5   6     1171.16     1071.37     14.24 o 
  -2  -5   6        1.02        0.50      1.41 o 
  -1  -5   6       86.79      100.33      3.65 o 
   0  -5   6      175.00      165.20      4.26 o 
   1  -5   6     1171.58     1133.26     11.55 o 
   2  -5   6        7.94        6.88      1.82 o 
   3  -5   6       31.13       32.43      3.06 o 
   4  -5   6      173.03      189.67      6.47 o 
   5  -5   6       52.79       45.48      4.75 o 
   6  -5   6       23.97       24.76      4.67 o 
   7  -5   6        0.26        1.78      3.40 o 
   8  -5   6        0.07       -1.35      3.63 o 
  -9  -4   6        2.89       12.00      7.50 o 
  -8  -4   6        0.03        1.48      5.85 o 
  -7  -4   6        6.48        6.84      4.73 o 
  -6  -4   6       78.78       82.62      5.96 o 
  -5  -4   6        6.37        7.60      2.37 o 
  -4  -4   6      102.45      107.18      4.95 o 
  -3  -4   6       94.96       90.86      4.41 o 
  -2  -4   6      665.15      644.19      9.23 o 
  -1  -4   6      422.87      407.82      5.97 o 
   0  -4   6      242.18      248.53      4.83 o 
   1  -4   6       39.64       66.87      2.77 o 
   2  -4   6      158.17      145.98      4.39 o 
   3  -4   6       55.22       62.02      3.65 o 
   4  -4   6        3.22        7.16      2.18 o 
   5  -4   6       47.14       40.74      4.36 o 
   6  -4   6       91.34       86.98      6.30 o 
   7  -4   6        8.14        8.86      3.64 o 
   8  -4   6       56.35       54.38      6.71 o 
   9  -4   6       10.45       11.17      5.11 o 
  -9  -3   6        0.26        5.42      6.97 o 
  -8  -3   6       35.46       41.86      6.72 o 
  -7  -3   6       11.38       13.24      4.17 o 
  -6  -3   6       49.93       59.66      5.82 o 
  -5  -3   6       31.35       33.60      3.47 o 
  -4  -3   6       51.50       47.83      3.05 o 
  -3  -3   6        2.00        7.76      1.77 o 
  -2  -3   6        8.00        4.47      1.41 o 
  -1  -3   6     1981.05     1987.33     21.72 o 
   0  -3   6      273.61      270.58      4.27 o 
   1  -3   6      316.45      370.37      6.62 o 
   2  -3   6      733.02      730.24     12.34 o 
   3  -3   6        1.38        0.18      0.96 o 
   4  -3   6        2.90        2.83      1.50 o 
   5  -3   6       85.86       94.08      5.84 o 
   6  -3   6      166.32      153.66      7.59 o 
   7  -3   6       30.78       26.27      4.79 o 
   8  -3   6        2.03        3.26      3.69 o 
   9  -3   6        4.63        4.78      4.43 o 
  -9  -2   6       33.08       32.42      7.07 o 
  -8  -2   6       38.49       46.29      7.03 o 
  -7  -2   6        0.34       -0.78      3.17 o 
  -6  -2   6        0.56       -1.96      2.75 o 
  -5  -2   6       26.77       21.37      3.06 o 
  -4  -2   6        0.99       -0.68      1.29 o 
  -3  -2   6      560.30      572.43      9.05 o 
  -2  -2   6      481.82      516.79      9.25 o 
  -1  -2   6       94.07       84.42      2.70 o 
   0  -2   6     1291.55     1215.69     13.11 o 
   1  -2   6      222.17      195.41      4.05 o 
   2  -2   6        1.02        0.24      1.04 o 
   3  -2   6        0.22        1.50      0.98 o 
   4  -2   6       46.84       46.71      3.01 o 
   5  -2   6      814.62      787.62     13.83 o 
   6  -2   6       22.78       25.39      3.95 o 
   7  -2   6        3.11        3.74      3.25 o 
   8  -2   6       20.32       22.69      4.80 o 
   9  -2   6        0.26        0.81      4.07 o 
  -9  -1   6        1.58        4.55      5.17 o 
  -8  -1   6        0.16        1.46      4.33 o 
  -7  -1   6        0.35       -1.49      3.63 o 
  -6  -1   6        3.70        7.26      3.20 o 
  -5  -1   6       23.98       23.39      2.88 o 
  -4  -1   6       91.43       92.13      3.72 o 
  -3  -1   6       54.55       57.09      2.54 o 
  -2  -1   6      103.37       90.40      2.78 o 
  -1  -1   6      878.82      847.83     13.64 o 
   0  -1   6     1976.85     2124.73     23.49 o 
   1  -1   6     1796.02     1735.85     19.15 o 
   2  -1   6     1263.38     1281.71     23.46 o 
   3  -1   6      941.64     1026.67     15.85 o 
   4  -1   6      312.62      311.41      6.26 o 
   5  -1   6      509.85      473.28     11.57 o 
   6  -1   6       55.88       59.48      4.72 o 
   7  -1   6      148.02      148.67      7.67 o 
   8  -1   6       20.07       19.82      4.61 o 
   9  -1   6        9.64        7.22      4.30 o 
  -9   0   6        7.30        4.43      5.37 o 
  -8   0   6        0.55        0.15      4.32 o 
  -7   0   6       26.41       35.67      5.86 o 
  -6   0   6        4.93        2.05      2.89 o 
  -5   0   6      212.51      208.03      7.62 o 
  -4   0   6      121.99      130.98      4.19 o 
  -3   0   6      192.45      197.99      4.06 o 
  -2   0   6       19.23       19.74      1.96 o 
  -1   0   6     2341.87     2342.02     32.66 o 
   0   0   6      102.01       91.53      2.60 o 
   1   0   6      539.67      531.85      6.47 o 
   2   0   6      126.29      127.35      2.83 o 
   3   0   6      755.16      777.34     30.27 o 
   4   0   6        3.12        4.12      1.42 o 
   5   0   6      296.01      303.27      7.99 o 
   6   0   6       64.41       68.83      4.59 o 
   7   0   6      116.89      121.79      7.26 o 
   8   0   6      108.02      113.67      7.64 o 
   9   0   6       51.08       54.13      6.85 o 
  10   0   6        0.68        3.55      5.16 o 
  -9   1   6       18.27       17.31      6.36 o 
  -8   1   6       46.52       50.01      7.21 o 
  -7   1   6       35.78       34.15      5.85 o 
  -6   1   6        0.10        1.24      2.88 o 
  -5   1   6       42.00       40.16      4.39 o 
  -4   1   6      298.02      337.97      6.07 o 
  -3   1   6      309.08      353.65      5.20 o 
  -2   1   6      290.22      342.02      6.11 o 
  -1   1   6     4168.01     4147.82     65.06 o 
   0   1   6     2983.74     2763.58     57.56 o 
   1   1   6       20.94       26.77      1.41 o 
   2   1   6      395.26      381.37      4.81 o 
   3   1   6       41.40       27.36      1.87 o 
   4   1   6      380.26      511.80      7.37 o 
   5   1   6      602.31      654.02     10.17 o 
   6   1   6      228.03      216.94      6.52 o 
   7   1   6      578.58      556.74     12.00 o 
   8   1   6       60.18       73.65      6.31 o 
   9   1   6       34.76       40.73      5.56 o 
  10   1   6        0.22       -2.16      4.17 o 
  -9   2   6        1.07       -2.86      5.04 o 
  -8   2   6       44.98       41.22      6.99 o 
  -7   2   6       35.42       29.55      5.67 o 
  -6   2   6      162.72      184.63      8.19 o 
  -5   2   6       97.88      100.55      6.58 o 
  -4   2   6        8.58        8.29      1.98 o 
  -3   2   6     1570.44     1549.56     15.24 o 
  -2   2   6       50.53       55.74      1.87 o 
  -1   2   6       24.47       30.47      1.67 o 
   0   2   6       47.81       58.87      2.27 o 
   1   2   6       59.30       75.99      2.22 o 
   2   2   6     1465.81     1250.06      9.81 o 
   3   2   6      316.31      351.14      5.18 o 
   4   2   6      818.67      821.71     11.38 o 
   5   2   6       84.25       64.31      3.09 o 
   6   2   6        5.54        4.42      2.23 o 
   7   2   6       45.74       57.92      5.18 o 
   8   2   6      146.16      144.78      8.71 o 
   9   2   6        0.53       -0.78      3.48 o 
  10   2   6        1.65       -2.38      4.63 o 
  -8   3   6       54.38       42.91      7.41 o 
  -7   3   6       18.81       20.02      5.00 o 
  -6   3   6      153.03      168.43      8.12 o 
  -5   3   6      537.83      525.90     11.89 o 
  -4   3   6      528.10      566.18      8.01 o 
  -3   3   6      378.06      351.05      5.82 o 
  -2   3   6     1455.43     1565.88     12.17 o 
  -1   3   6      524.25      565.09      9.20 o 
   0   3   6     1180.42     1043.73      7.01 o 
   1   3   6       66.38       61.52      2.34 o 
   2   3   6      686.79      701.28      7.06 o 
   3   3   6       35.11       32.33      2.07 o 
   4   3   6      122.96      106.58      6.17 o 
   5   3   6       56.36       67.21      3.21 o 
   6   3   6        0.31        0.24      1.94 o 
   7   3   6       62.99       70.19      5.62 o 
   8   3   6        0.73        0.80      3.06 o 
   9   3   6       47.11       55.93      6.73 o 
  10   3   6        1.87       -1.50      4.78 o 
  -8   4   6       44.63       48.98     10.17 o 
  -7   4   6       40.27       41.76      7.44 o 
  -6   4   6        3.20        0.43      3.47 o 
  -5   4   6      196.77      196.87      7.99 o 
  -4   4   6      471.92      519.38      8.27 o 
  -3   4   6        3.94        1.20      1.16 o 
  -2   4   6      734.93      724.73     12.68 o 
  -1   4   6      244.64      241.21      4.03 o 
   0   4   6      164.73      202.03      3.79 o 
   1   4   6     3873.77     3888.51     20.46 o 
   2   4   6       17.76       23.36      2.07 o 
   3   4   6        1.18        0.22      0.91 o 
   4   4   6      373.72      344.70      5.58 o 
   5   4   6       51.48       45.58      2.97 o 
   6   4   6      384.01      388.39      8.39 o 
   7   4   6       54.85       59.94      5.24 o 
   8   4   6       73.45       79.78      6.94 o 
   9   4   6        1.17        1.85      4.16 o 
  10   4   6        1.22        1.07      4.97 o 
  -8   5   6        1.47       -0.24      5.64 o 
  -7   5   6        2.37       -0.51      4.70 o 
  -6   5   6       17.94       12.67      4.49 o 
  -5   5   6        3.55        4.52      3.02 o 
  -4   5   6       17.03       16.43      2.67 o 
  -3   5   6      231.61      209.99      4.54 o 
  -2   5   6       97.00      105.16      3.28 o 
  -1   5   6      948.58      988.32      9.97 o 
   0   5   6      177.82      181.09      3.98 o 
   1   5   6       71.17       54.05      7.82 o 
   2   5   6      879.82      877.34      9.49 o 
   3   5   6       44.11       49.61      3.09 o 
   4   5   6      205.25      213.52      5.06 o 
   5   5   6       47.04       42.21      3.19 o 
   6   5   6       59.86       56.59      5.16 o 
   7   5   6       90.49       82.21      7.31 o 
   8   5   6       49.94       44.59      6.35 o 
   9   5   6        0.47       -1.55      4.49 o 
  10   5   6        3.97        7.19      6.17 o 
  -7   6   6        0.20       -3.15      4.88 o 
  -6   6   6       35.38       30.79      5.87 o 
  -5   6   6        9.42        6.74      3.44 o 
  -4   6   6        1.73        2.77      2.07 o 
  -3   6   6        4.24        2.12      1.59 o 
  -2   6   6        6.90        3.60      1.44 o 
  -1   6   6     1455.71     1509.53     11.52 o 
   0   6   6      324.56      287.67      5.15 o 
   1   6   6       58.93       82.78      3.87 o 
   2   6   6       21.84       14.64      2.06 o 
   3   6   6       59.12       64.40      3.71 o 
   4   6   6      191.89      221.86      6.17 o 
   5   6   6      531.09      556.11      9.43 o 
   6   6   6      248.53      243.00      7.92 o 
   7   6   6        3.65        4.84      4.16 o 
   8   6   6        8.64       12.13      5.07 o 
   9   6   6        7.90       11.27      5.72 o 
  -7   7   6        6.30        1.77      5.66 o 
  -6   7   6       13.36       14.63      5.89 o 
  -5   7   6       62.58       49.49      5.19 o 
  -4   7   6       50.20       55.21      3.80 o 
  -3   7   6      241.13      261.29      5.30 o 
  -2   7   6       59.87       56.50      3.04 o 
  -1   7   6        2.93        0.43      1.31 o 
   0   7   6       53.90       61.73      3.83 o 
   1   7   6       37.19       45.19      3.32 o 
   2   7   6       55.63       61.78      3.77 o 
   3   7   6       55.33       57.74      4.22 o 
   4   7   6        1.22        1.44      2.15 o 
   5   7   6       44.28       43.30      4.07 o 
   6   7   6       10.36       11.77      3.57 o 
   7   7   6      175.47      163.11     11.44 o 
   8   7   6        3.13        5.93      5.02 o 
   9   7   6       11.04       12.93      6.02 o 
  -6   8   6       16.56       11.99      5.23 o 
  -5   8   6      117.27      107.65      9.04 o 
  -4   8   6        1.38       -0.16      2.38 o 
  -3   8   6      226.07      243.09      5.41 o 
  -2   8   6      169.75      177.91      5.07 o 
  -1   8   6       29.42       27.82      3.24 o 
   0   8   6      140.63      127.51      5.43 o 
   1   8   6       38.79       34.19      3.60 o 
   2   8   6        6.14        2.39      2.02 o 
   3   8   6       56.72       61.26      4.48 o 
   4   8   6      159.22      157.67      6.58 o 
   5   8   6       31.42       39.55      4.25 o 
   6   8   6       29.01       25.82      4.59 o 
   7   8   6        6.98        4.91      4.74 o 
   8   8   6       63.70       64.77      8.99 o 
   9   8   6        7.70       10.78      6.23 o 
  -6   9   6        3.05       -2.82      8.11 o 
  -5   9   6       51.00       53.47      8.07 o 
  -4   9   6        3.97        3.04      3.07 o 
  -3   9   6       59.77       64.54      4.33 o 
  -2   9   6      145.46      145.71      6.82 o 
  -1   9   6      219.52      235.50      7.36 o 
   0   9   6     1132.33     1117.52     14.56 o 
   1   9   6       54.81       64.27      4.75 o 
   2   9   6       98.19      102.01      5.76 o 
   3   9   6       48.26       40.72      4.28 o 
   4   9   6        3.43        4.48      2.73 o 
   5   9   6      109.04      103.88      6.51 o 
   6   9   6       44.59       36.29      5.26 o 
   7   9   6       19.95       17.91      6.82 o 
   8   9   6        0.11       -4.71      4.71 o 
  -4  10   6       36.81       41.54      7.19 o 
  -3  10   6       64.79       61.65      5.60 o 
  -2  10   6       15.77       15.53      3.34 o 
  -1  10   6        3.38        2.79      2.73 o 
   0  10   6       20.21       23.24      3.87 o 
   1  10   6       36.12       40.02      4.18 o 
   2  10   6       11.48       10.44      2.88 o 
   3  10   6      136.42      120.57      7.03 o 
   4  10   6        0.04        1.46      2.67 o 
   5  10   6        0.24        0.73      2.81 o 
   6  10   6        1.29        0.27      3.67 o 
   7  10   6        0.20        0.25      4.84 o 
   8  10   6        0.15        4.15      6.80 o 
  -3  11   6        0.06        2.19      3.56 o 
  -2  11   6       44.43       55.49      5.30 o 
  -1  11   6       19.91       20.18      3.83 o 
   0  11   6        6.24        5.97      3.15 o 
   1  11   6        2.99        3.69      2.97 o 
   2  11   6        4.58        8.56      3.60 o 
   3  11   6       10.51       11.39      3.50 o 
   4  11   6       20.34       23.56      4.20 o 
   5  11   6        6.47        8.63      3.67 o 
   6  11   6        1.09        3.56      4.03 o 
   7  11   6        5.20        5.19      6.27 o 
  -2  12   6       15.17       17.37      4.45 o 
  -1  12   6        8.33        6.79      3.55 o 
   0  12   6       17.45       14.88      3.80 o 
   1  12   6       62.23       57.18      5.90 o 
   2  12   6        0.78       -1.40      3.23 o 
   3  12   6        0.23        1.44      3.41 o 
   4  12   6       12.72       12.20      4.26 o 
   5  12   6       12.22       11.06      4.44 o 
   6  12   6        0.20       -0.05      4.60 o 
  -1  13   6       23.08       27.47      6.67 o 
   0  13   6        1.51        5.93      3.96 o 
   1  13   6       20.17       27.06      5.08 o 
   2  13   6       16.37       27.14      5.13 o 
   3  13   6       21.96       25.56      5.06 o 
   4  13   6        2.71        1.33      4.04 o 
  -2 -12   7        7.40        7.65      5.20 o 
  -1 -12   7       23.81       26.13      5.87 o 
   0 -12   7        2.63       -0.64      4.09 o 
   1 -12   7        2.49       -2.89      5.89 o 
  -4 -11   7        5.33        6.64      4.56 o 
  -3 -11   7        1.36        1.45      4.00 o 
  -2 -11   7       24.09       30.77      5.65 o 
  -1 -11   7        6.06       10.26      4.45 o 
   0 -11   7       21.25       25.27      4.95 o 
   1 -11   7       77.83       90.24      7.22 o 
   2 -11   7       62.73       61.25      6.83 o 
   3 -11   7        3.58       -1.44      4.30 o 
  -6 -10   7        6.64        8.41      7.37 o 
  -5 -10   7        0.06        1.38      4.52 o 
  -4 -10   7       10.08        9.03      4.33 o 
  -3 -10   7       18.54       18.97      4.67 o 
  -2 -10   7        1.40        1.05      3.41 o 
  -1 -10   7        2.79        1.17      3.34 o 
   0 -10   7        7.23        9.49      3.18 o 
   1 -10   7        3.53        2.49      2.75 o 
   2 -10   7       65.69       64.90      5.71 o 
   3 -10   7        7.14        7.80      3.52 o 
   4 -10   7       24.57       21.24      4.24 o 
  -6  -9   7        1.03        1.14      5.26 o 
  -5  -9   7       38.18       34.98      5.73 o 
  -4  -9   7      154.65      153.40      8.43 o 
  -3  -9   7        7.04        6.55      3.65 o 
  -2  -9   7       54.16       58.14      5.60 o 
  -1  -9   7        0.30        0.57      2.71 o 
   0  -9   7       10.06       16.13      3.24 o 
   1  -9   7        2.50        6.02      2.79 o 
   2  -9   7        2.31        2.29      2.54 o 
   3  -9   7       28.03       27.45      4.30 o 
   4  -9   7        0.03        0.39      2.82 o 
   5  -9   7       10.82        9.88      4.10 o 
  -7  -8   7        0.01        1.98      6.11 o 
  -6  -8   7        8.89        8.01      5.56 o 
  -5  -8   7        8.55        6.92      3.49 o 
  -4  -8   7        2.51        2.84      2.77 o 
  -3  -8   7       22.09       22.43      3.60 o 
  -2  -8   7      116.15      113.08      6.99 o 
  -1  -8   7      141.17      151.71      7.16 o 
   0  -8   7      435.81      426.17      9.57 o 
   1  -8   7        1.13       -0.14      2.10 o 
   2  -8   7        1.50        5.45      2.49 o 
   3  -8   7      118.33      103.08      6.70 o 
   4  -8   7       45.88       61.77      5.32 o 
   5  -8   7       25.69       23.07      5.08 o 
   6  -8   7       10.41       11.43      5.05 o 
  -8  -7   7        0.75        5.68      8.57 o 
  -7  -7   7       16.10       20.45      6.30 o 
  -6  -7   7       12.70       13.84      4.96 o 
  -5  -7   7       39.78       49.33      5.18 o 
  -4  -7   7        4.95        2.32      2.57 o 
  -3  -7   7        3.95        4.62      2.54 o 
  -2  -7   7       47.55       51.72      4.37 o 
  -1  -7   7       13.77        7.67      2.34 o 
   0  -7   7      146.36      140.56      5.78 o 
   1  -7   7        6.30        4.15      2.32 o 
   2  -7   7      202.98      215.54      6.91 o 
   3  -7   7      123.07      126.86      6.22 o 
   4  -7   7       68.21       64.90      5.12 o 
   5  -7   7       55.06       58.28      5.90 o 
   6  -7   7       21.44       19.66      4.87 o 
   7  -7   7        3.47        0.14      3.87 o 
  -8  -6   7        6.85       -1.88      6.14 o 
  -7  -6   7       24.97       22.20      6.21 o 
  -6  -6   7       54.69       68.41      8.17 o 
  -5  -6   7       11.32       10.74      3.70 o 
  -4  -6   7      191.30      210.24      7.02 o 
  -3  -6   7      328.43      335.25      8.23 o 
  -2  -6   7       41.81       40.29      3.72 o 
  -1  -6   7        2.26        2.48      1.77 o 
   0  -6   7       39.76       37.26      2.74 o 
   1  -6   7     1097.62     1086.70     16.02 o 
   2  -6   7       11.73       13.14      2.44 o 
   3  -6   7       20.28       18.17      2.77 o 
   4  -6   7       68.19       67.54      4.84 o 
   5  -6   7        0.02       -1.99      2.46 o 
   6  -6   7        2.88        2.02      3.06 o 
   7  -6   7       60.69       70.70      7.52 o 
   8  -6   7       16.49       15.78      5.33 o 
  -8  -5   7       10.29       10.60      7.02 o 
  -7  -5   7       10.59        8.07      5.11 o 
  -6  -5   7       30.52       34.59      6.35 o 
  -5  -5   7       18.80       16.78      3.86 o 
  -4  -5   7       58.81       62.40      4.43 o 
  -3  -5   7       62.05       59.58      3.83 o 
  -2  -5   7      123.96      137.08      4.66 o 
  -1  -5   7      739.62      765.91      8.86 o 
   0  -5   7       98.12      103.92      3.64 o 
   1  -5   7      121.82      107.79      4.19 o 
   2  -5   7      416.74      416.96      7.79 o 
   3  -5   7      452.32      435.20      8.26 o 
   4  -5   7      252.09      248.00      7.95 o 
   5  -5   7        2.41        1.75      2.51 o 
   6  -5   7      292.46      281.71      9.71 o 
   7  -5   7       39.38       33.33      5.50 o 
   8  -5   7       10.67        9.88      4.64 o 
  -9  -4   7        0.03       -4.84      7.58 o 
  -8  -4   7       22.67       29.26      8.46 o 
  -7  -4   7        3.58        1.06      4.51 o 
  -6  -4   7       27.81       35.60      5.48 o 
  -5  -4   7      290.82      311.25      8.63 o 
  -4  -4   7       78.84       80.69      4.22 o 
  -3  -4   7        4.25        1.73      1.77 o 
  -2  -4   7      593.30      617.98     10.37 o 
  -1  -4   7        9.76       11.00      1.54 o 
   0  -4   7     1929.99     2048.63     13.70 o 
   1  -4   7       70.09       66.96      3.63 o 
   2  -4   7       15.61       20.45      2.31 o 
   3  -4   7       24.83       27.28      2.70 o 
   4  -4   7      596.90      591.50     10.36 o 
   5  -4   7      956.42      916.56     15.99 o 
   6  -4   7        1.71        2.62      2.61 o 
   7  -4   7       14.88       16.11      4.78 o 
   8  -4   7        0.01        0.55      3.59 o 
   9  -4   7        1.39        2.08      6.43 o 
  -9  -3   7        8.28        1.93      6.98 o 
  -8  -3   7        0.61        3.71      4.76 o 
  -7  -3   7       17.38       19.76      4.75 o 
  -6  -3   7       20.71       20.09      4.21 o 
  -5  -3   7      132.25      143.96      5.92 o 
  -4  -3   7       26.39       28.78      2.72 o 
  -3  -3   7      494.92      511.04      8.85 o 
  -2  -3   7       37.55       21.60      2.15 o 
  -1  -3   7       19.91       17.28      1.80 o 
   0  -3   7      663.38      683.45      6.84 o 
   1  -3   7     2257.91     2197.22     29.25 o 
   2  -3   7      635.22      709.62     13.62 o 
   3  -3   7       27.19       16.27      2.02 o 
   4  -3   7      424.53      413.83      8.83 o 
   5  -3   7      119.84      114.41      6.56 o 
   6  -3   7        6.92        8.41      3.00 o 
   7  -3   7       72.93       74.83      7.71 o 
   8  -3   7       13.44       11.44      4.34 o 
   9  -3   7        2.16        1.01      4.24 o 
  -9  -2   7       23.54       26.56      6.82 o 
  -8  -2   7       15.90       13.16      5.48 o 
  -7  -2   7       25.25       37.14      5.39 o 
  -6  -2   7        3.47        1.36      3.03 o 
  -5  -2   7       12.52       17.57      3.14 o 
  -4  -2   7      205.33      212.20      4.77 o 
  -3  -2   7        8.12        6.76      1.52 o 
  -2  -2   7      229.52      287.36      5.10 o 
  -1  -2   7      136.29      154.55      3.35 o 
   0  -2   7     1307.35     1442.13     15.70 o 
   1  -2   7       37.43       41.81      2.53 o 
   2  -2   7       92.71      109.15      3.73 o 
   3  -2   7       45.45       55.29      3.00 o 
   4  -2   7       15.67       26.50      2.44 o 
   5  -2   7       31.82       26.95      3.11 o 
   6  -2   7      162.51      156.99      7.45 o 
   7  -2   7        2.84        1.00      2.95 o 
   8  -2   7       18.04       18.81      4.62 o 
   9  -2   7        2.09        2.25      4.13 o 
  -9  -1   7        8.70       10.68      5.95 o 
  -8  -1   7       29.57       32.49      6.35 o 
  -7  -1   7       35.97       31.36      5.04 o 
  -6  -1   7       46.40       53.84      5.51 o 
  -5  -1   7        1.26       -0.22      1.86 o 
  -4  -1   7      198.70      214.58      5.68 o 
  -3  -1   7       53.71       54.10      2.68 o 
  -2  -1   7      596.39      584.42      9.59 o 
  -1  -1   7     1017.63     1063.86     18.50 o 
   0  -1   7      114.79      107.99      2.79 o 
   1  -1   7      544.93      530.13      7.74 o 
   2  -1   7      406.33      461.34      8.68 o 
   3  -1   7       94.69       72.85      2.71 o 
   4  -1   7        0.67        2.43      1.31 o 
   5  -1   7       34.59       44.48      3.81 o 
   6  -1   7       42.44       48.16      4.71 o 
   7  -1   7        4.06        4.38      3.22 o 
   8  -1   7        7.24       10.06      3.90 o 
   9  -1   7       83.34       95.46      8.68 o 
  -9   0   7        5.81        4.56      5.65 o 
  -8   0   7        5.32        3.24      4.61 o 
  -7   0   7       15.54       16.16      5.00 o 
  -6   0   7       22.48       21.36      4.11 o 
  -5   0   7        5.18        4.35      2.78 o 
  -4   0   7        8.08        6.39      1.86 o 
  -3   0   7      900.19      919.92     16.51 o 
  -2   0   7       53.29       47.62      2.99 o 
  -1   0   7     2452.38     2375.00     36.18 o 
   0   0   7      994.23      965.25     20.86 o 
   1   0   7      201.94      168.52      3.37 o 
   2   0   7     2252.80     2234.13     24.49 o 
   3   0   7       97.14      113.62      4.84 o 
   4   0   7       93.83       82.61      3.75 o 
   5   0   7      214.44      214.80      6.74 o 
   6   0   7      223.13      213.43      7.14 o 
   7   0   7      247.68      231.58      8.27 o 
   8   0   7        0.01        1.32      3.35 o 
   9   0   7        3.20        4.90      4.12 o 
  10   0   7        3.10        2.60      4.69 o 
  -9   1   7       11.44        2.00      5.56 o 
  -8   1   7        1.01        1.78      4.66 o 
  -7   1   7       22.53       21.47      5.21 o 
  -6   1   7        6.68        5.76      3.23 o 
  -5   1   7      272.49      279.46      8.97 o 
  -4   1   7        1.67        0.84      1.87 o 
  -3   1   7      271.77      237.43      5.35 o 
  -2   1   7      215.30      165.83      6.50 o 
  -1   1   7     2441.79     2396.67     34.51 o 
   0   1   7      268.06      313.95      4.25 o 
   1   1   7      798.81      761.52      5.72 o 
   2   1   7      209.96      209.54      3.68 o 
   3   1   7      528.18      602.44      6.63 o 
   4   1   7      680.70      711.07     14.40 o 
   5   1   7      105.29      115.51      4.40 o 
   6   1   7       26.65       25.70      3.27 o 
   7   1   7       20.35       21.17      3.80 o 
   8   1   7        1.87        2.59      3.20 o 
   9   1   7        3.92        3.12      3.96 o 
  10   1   7        5.68       -0.84      4.35 o 
  -8   2   7       93.42       81.86      9.69 o 
  -7   2   7       21.98       25.97      5.54 o 
  -6   2   7       54.86       54.63      5.70 o 
  -5   2   7      744.30      753.08     14.12 o 
  -4   2   7      765.00      740.15     11.33 o 
  -3   2   7        9.35       19.11      2.26 o 
  -2   2   7       13.15        9.76      1.76 o 
  -1   2   7      102.70       84.03      2.70 o 
   0   2   7      515.34      534.37      6.90 o 
   1   2   7       45.54       44.84      2.01 o 
   2   2   7      325.02      373.82      5.11 o 
   3   2   7     2166.54     2357.89     16.69 o 
   4   2   7       31.88       37.95      2.23 o 
   5   2   7       23.08       23.66      2.57 o 
   6   2   7        7.70        5.79      2.32 o 
   7   2   7       76.78       68.30      5.53 o 
   8   2   7       83.21       80.30      6.51 o 
   9   2   7       21.71       24.30      4.80 o 
  10   2   7        5.34        8.86      5.01 o 
  -8   3   7        0.83       -1.08      5.23 o 
  -7   3   7       42.38       46.27      7.63 o 
  -6   3   7       13.43       14.74      3.97 o 
  -5   3   7        3.61        2.26      2.97 o 
  -4   3   7       77.82       94.02      5.26 o 
  -3   3   7      834.89      853.27      9.78 o 
  -2   3   7      389.74      319.97      4.77 o 
  -1   3   7      125.60      161.86      3.42 o 
   0   3   7      105.83      135.02      3.48 o 
   1   3   7      567.71      627.80      5.80 o 
   2   3   7        0.33        1.12      0.85 o 
   3   3   7      374.84      419.71      5.64 o 
   4   3   7       25.62       26.18      2.02 o 
   5   3   7      133.84      156.52      4.28 o 
   6   3   7      166.27      160.45      6.11 o 
   7   3   7       52.75       53.71      4.97 o 
   8   3   7       12.27       13.41      3.77 o 
   9   3   7       14.45       14.92      4.36 o 
  10   3   7        2.56        3.64      5.02 o 
  -8   4   7       25.20       21.11      7.28 o 
  -7   4   7       49.07       32.23      8.16 o 
  -6   4   7       69.52       76.90      8.50 o 
  -5   4   7       35.67       36.65      4.62 o 
  -4   4   7      108.95      107.31      5.65 o 
  -3   4   7        2.82        1.76      1.20 o 
  -2   4   7       99.05       94.17      3.41 o 
  -1   4   7      867.16      884.29      7.28 o 
   0   4   7     1009.11     1070.08      8.23 o 
   1   4   7       95.62       70.94      2.75 o 
   2   4   7        2.51        5.30      1.26 o 
   3   4   7       13.31        4.55      1.15 o 
   4   4   7      454.62      466.16      6.15 o 
   5   4   7       23.66       21.19      2.08 o 
   6   4   7       66.50       68.85      4.64 o 
   7   4   7       20.83       12.98      3.31 o 
   8   4   7        2.51        2.24      3.74 o 
   9   4   7        0.91       -1.00      3.97 o 
  10   4   7        8.20        5.50      5.32 o 
  -8   5   7       16.65        9.06      6.45 o 
  -7   5   7       17.82       17.75      6.24 o 
  -6   5   7       17.99       21.53      5.59 o 
  -5   5   7       46.43       40.09      4.81 o 
  -4   5   7      894.19      894.31     13.71 o 
  -3   5   7      716.67      680.26     16.79 o 
  -2   5   7        2.17        2.17      1.21 o 
  -1   5   7      169.27      201.65      4.21 o 
   0   5   7      127.90      120.31      3.48 o 
   1   5   7        1.65       -0.75      1.23 o 
   2   5   7      984.86     1006.73     10.09 o 
   3   5   7       22.39       24.33      2.44 o 
   4   5   7        4.09        6.75      1.65 o 
   5   5   7      111.27       98.77      4.87 o 
   6   5   7       16.87       25.88      3.96 o 
   7   5   7       87.93       91.31      7.63 o 
   8   5   7        3.64        2.73      3.72 o 
   9   5   7        1.10       -4.32      4.32 o 
  10   5   7       16.83       22.86      8.94 o 
  -7   6   7       12.40       19.43      6.67 o 
  -6   6   7        2.95       -3.01      4.29 o 
  -5   6   7       28.70       29.59      5.14 o 
  -4   6   7      122.99      131.17      6.80 o 
  -3   6   7        3.79        1.65      1.57 o 
  -2   6   7      380.99      362.25      6.28 o 
  -1   6   7       49.57       68.47      3.36 o 
   0   6   7        8.89        9.56      1.75 o 
   1   6   7      408.63      411.34      7.71 o 
   2   6   7      172.12      150.62      4.69 o 
   3   6   7        0.25        2.84      1.66 o 
   4   6   7      351.77      321.19      6.93 o 
   5   6   7      408.85      400.30      8.54 o 
   6   6   7        4.04        1.34      2.53 o 
   7   6   7        2.40       -1.43      3.68 o 
   8   6   7       66.41       66.16      8.51 o 
   9   6   7        0.23       -2.08      4.71 o 
  -7   7   7       10.81       15.47      6.85 o 
  -6   7   7       62.80       70.51     10.62 o 
  -5   7   7      106.38      106.60      8.72 o 
  -4   7   7       56.00       57.02      5.28 o 
  -3   7   7        7.39        4.64      2.23 o 
  -2   7   7       93.16      106.92      4.52 o 
  -1   7   7        6.86        6.74      1.82 o 
   0   7   7      725.76      698.15     10.69 o 
   1   7   7        3.90        1.97      1.65 o 
   2   7   7      292.30      319.85      6.85 o 
   3   7   7       58.13       59.52      3.89 o 
   4   7   7       47.31       45.66      4.37 o 
   5   7   7        5.47        8.34      2.71 o 
   6   7   7       15.95       13.07      3.64 o 
   7   7   7       61.95       55.97      7.59 o 
   8   7   7       12.11       13.25      5.83 o 
   9   7   7        1.86        0.71      5.15 o 
  -6   8   7        1.11       -0.75      4.59 o 
  -5   8   7        5.19        6.51      4.50 o 
  -4   8   7        9.39       15.09      3.28 o 
  -3   8   7      332.98      322.99      8.42 o 
  -2   8   7        3.16        4.20      2.31 o 
  -1   8   7      118.14      117.00      5.28 o 
   0   8   7      670.84      668.81     10.32 o 
   1   8   7      228.53      220.77      6.86 o 
   2   8   7      111.86      113.98      6.00 o 
   3   8   7        0.28       -1.49      2.08 o 
   4   8   7       67.29       65.71      5.01 o 
   5   8   7        8.87       10.55      3.01 o 
   6   8   7      157.04      168.00      8.95 o 
   7   8   7       67.39       78.23      9.09 o 
   8   8   7       14.92       16.07      6.04 o 
   9   8   7        9.00       10.29      7.19 o 
  -5   9   7        3.01        7.47      5.45 o 
  -4   9   7       56.57       57.43      5.49 o 
  -3   9   7        0.54        1.58      2.62 o 
  -2   9   7        1.26        3.21      2.54 o 
  -1   9   7      587.45      577.12     11.73 o 
   0   9   7       68.18       83.07      5.73 o 
   1   9   7       83.22       87.47      5.39 o 
   2   9   7        2.01        2.60      2.35 o 
   3   9   7        7.42       14.56      3.02 o 
   4   9   7       51.56       48.89      4.68 o 
   5   9   7        7.94        8.07      3.05 o 
   6   9   7        4.22        7.45      3.74 o 
   7   9   7        0.17       -1.28      4.54 o 
   8   9   7        0.14       -1.02      4.95 o 
  -4  10   7        2.60       -1.56      4.55 o 
  -3  10   7       89.61       89.50      6.60 o 
  -2  10   7        4.01        4.17      2.99 o 
  -1  10   7        0.01       -2.44      2.44 o 
   0  10   7       11.44       14.64      3.42 o 
   1  10   7       73.30       85.75      6.14 o 
   2  10   7       21.04       21.01      3.73 o 
   3  10   7        3.35        4.65      2.83 o 
   4  10   7       18.04       20.32      3.87 o 
   5  10   7       17.47       22.45      4.06 o 
   6  10   7       12.42       12.79      4.42 o 
   7  10   7       10.99       13.86      5.88 o 
   8  10   7       16.06       19.17      7.87 o 
  -4  11   7        0.17        8.98     11.64 o 
  -3  11   7       98.03      105.92      7.94 o 
  -2  11   7        9.01        9.55      3.62 o 
  -1  11   7        3.60        4.38      3.05 o 
   0  11   7       59.16       61.65      5.79 o 
   1  11   7       35.72       44.34      5.02 o 
   2  11   7        0.86        1.21      2.84 o 
   3  11   7        1.17        2.03      3.17 o 
   4  11   7        4.01        3.59      3.37 o 
   5  11   7       99.24      101.06      7.27 o 
   6  11   7        5.21        3.83      4.18 o 
   7  11   7       10.84       10.13      6.74 o 
  -2  12   7        8.47       11.13      4.43 o 
  -1  12   7       97.73      106.90      7.17 o 
   0  12   7        0.68       -1.22      2.95 o 
   1  12   7       12.24       16.55      4.18 o 
   2  12   7        1.59        2.75      3.55 o 
   3  12   7        3.73        2.57      3.54 o 
   4  12   7        1.69        0.93      3.87 o 
   5  12   7        1.66        1.22      3.81 o 
   6  12   7        0.00        3.88      5.23 o 
   0  13   7        0.42        2.41      3.85 o 
   1  13   7       66.22       72.24      6.91 o 
   2  13   7        6.88        6.38      3.99 o 
   3  13   7        8.11        6.57      4.33 o 
   4  13   7       17.63       19.26      5.56 o 
  -1 -12   8        0.45       12.97     13.13 o 
  -4 -11   8       13.72       14.37      5.63 o 
  -3 -11   8        9.42        8.83      4.70 o 
  -2 -11   8        0.04        0.07      3.87 o 
  -1 -11   8        1.96        4.19      3.84 o 
   0 -11   8       56.25       65.39      6.93 o 
   1 -11   8        3.36        3.87      3.57 o 
   2 -11   8       13.11       16.69      4.77 o 
   3 -11   8       36.06       38.59      9.40 o 
  -5 -10   8       18.72       27.36      7.13 o 
  -4 -10   8        0.22        1.56      3.96 o 
  -3 -10   8        9.92        8.30      4.22 o 
  -2 -10   8        4.77        3.75      3.66 o 
  -1 -10   8        3.18        3.77      3.46 o 
   0 -10   8       13.38       13.14      3.42 o 
   1 -10   8       15.44       14.73      3.66 o 
   2 -10   8       39.90       46.71      5.20 o 
   3 -10   8       12.80       13.23      4.01 o 
   4 -10   8        3.86        3.85      3.45 o 
  -6  -9   8        3.47        8.25      6.78 o 
  -5  -9   8        6.11        7.65      4.86 o 
  -4  -9   8       22.71       21.29      4.84 o 
  -3  -9   8        0.01        2.66      3.10 o 
  -2  -9   8       94.36       95.66      6.93 o 
  -1  -9   8        0.00        1.76      2.84 o 
   0  -9   8        1.63        1.40      2.47 o 
   1  -9   8        9.48        9.22      3.08 o 
   2  -9   8       17.29       13.27      3.27 o 
   3  -9   8        2.45        4.99      3.06 o 
   4  -9   8        0.02        0.38      2.85 o 
   5  -9   8       55.35       57.40      6.61 o 
  -7  -8   8        0.31        1.07      6.09 o 
  -6  -8   8        0.03        6.30      6.14 o 
  -5  -8   8       40.07       43.81      5.81 o 
  -4  -8   8       27.06       28.18      4.12 o 
  -3  -8   8      111.80      125.03      6.96 o 
  -2  -8   8      146.08      155.54      7.55 o 
  -1  -8   8       79.54       68.70      5.40 o 
   0  -8   8      357.65      351.99      8.94 o 
   1  -8   8        9.56        8.14      2.71 o 
   2  -8   8      127.20      107.14      6.32 o 
   3  -8   8       65.62       57.20      5.40 o 
   4  -8   8       72.11       73.03      5.73 o 
   5  -8   8       21.71       29.38      5.37 o 
   6  -8   8        2.76        7.56      4.85 o 
  -7  -7   8        0.50       -1.70      4.79 o 
  -6  -7   8       13.83       16.22      5.61 o 
  -5  -7   8       33.42       32.91      5.09 o 
  -4  -7   8       15.22       16.32      3.37 o 
  -3  -7   8       31.86       30.07      4.09 o 
  -2  -7   8       33.59       37.03      3.97 o 
  -1  -7   8        0.21       -1.04      2.02 o 
   0  -7   8        0.87        0.62      2.04 o 
   1  -7   8       17.20       15.43      2.85 o 
   2  -7   8      749.93      710.66     11.96 o 
   3  -7   8      170.77      187.32      6.70 o 
   4  -7   8       69.10       55.33      4.87 o 
   5  -7   8       16.75       14.20      3.86 o 
   6  -7   8       50.57       47.50      5.79 o 
   7  -7   8        0.34        1.49      4.09 o 
  -8  -6   8       31.58       28.77      8.88 o 
  -7  -6   8       18.92       15.19      5.98 o 
  -6  -6   8        3.51        3.94      4.41 o 
  -5  -6   8        8.74        9.22      3.68 o 
  -4  -6   8       43.84       55.48      4.66 o 
  -3  -6   8        5.50        8.90      2.68 o 
  -2  -6   8       13.09       11.35      2.65 o 
  -1  -6   8        1.75        1.70      1.81 o 
   0  -6   8       91.98       93.30      5.05 o 
   1  -6   8       13.97       13.73      2.36 o 
   2  -6   8       86.67       83.51      4.91 o 
   3  -6   8       45.17       38.12      3.65 o 
   4  -6   8       90.52       83.49      5.73 o 
   5  -6   8       43.89       44.12      5.12 o 
   6  -6   8       17.98       18.77      4.17 o 
   7  -6   8        0.16        2.45      4.29 o 
  -8  -5   8        0.07        1.96      6.29 o 
  -7  -5   8       10.63       12.22      5.53 o 
  -6  -5   8       69.29       74.29      8.55 o 
  -5  -5   8       32.55       27.46      4.42 o 
  -4  -5   8       37.07       32.88      3.63 o 
  -3  -5   8        0.51       -1.54      1.99 o 
  -2  -5   8       20.16       18.92      2.52 o 
  -1  -5   8       68.00       70.37      3.86 o 
   0  -5   8      337.56      330.04      6.32 o 
   1  -5   8      353.00      368.68      6.97 o 
   2  -5   8      427.74      406.82      8.33 o 
   3  -5   8        5.46        4.98      2.04 o 
   4  -5   8      148.88      139.51      6.91 o 
   5  -5   8       93.73       78.99      6.13 o 
   6  -5   8      142.47      129.75      8.09 o 
   7  -5   8        6.67        3.30      3.63 o 
   8  -5   8        7.15        6.24      4.72 o 
  -8  -4   8        8.55        8.66      6.91 o 
  -7  -4   8       18.17       17.31      5.74 o 
  -6  -4   8        1.70       -0.94      3.77 o 
  -5  -4   8        1.60       -2.63      2.63 o 
  -4  -4   8       38.00       35.17      3.25 o 
  -3  -4   8      210.17      179.04      5.32 o 
  -2  -4   8      109.75      110.23      4.32 o 
  -1  -4   8       11.40       13.67      1.89 o 
   0  -4   8        0.30        0.01      1.17 o 
   1  -4   8      110.91      109.27      4.12 o 
   2  -4   8       13.69        9.72      1.98 o 
   3  -4   8      464.21      447.07      8.44 o 
   4  -4   8      260.62      248.19      7.27 o 
   5  -4   8      148.63      127.45      7.14 o 
   6  -4   8      277.77      273.83      9.35 o 
   7  -4   8       19.60       18.00      4.90 o 
   8  -4   8        1.69       -0.45      3.71 o 
  -8  -3   8        0.08        2.77      6.20 o 
  -7  -3   8        3.34        2.69      3.72 o 
  -6  -3   8        1.55       -1.80      3.06 o 
  -5  -3   8      127.99      122.11      7.29 o 
  -4  -3   8      133.86      134.11      5.80 o 
  -3  -3   8       73.06       72.93      3.78 o 
  -2  -3   8      106.99      114.78      3.97 o 
  -1  -3   8       20.61       21.56      1.90 o 
   0  -3   8      462.21      488.62      6.10 o 
   1  -3   8       15.46       16.13      2.02 o 
   2  -3   8        8.23        6.18      1.60 o 
   3  -3   8      260.71      269.97      5.92 o 
   4  -3   8      421.21      425.71      8.62 o 
   5  -3   8        5.99        4.99      2.63 o 
   6  -3   8      182.50      170.39      8.00 o 
   7  -3   8        0.47        0.43      3.41 o 
   8  -3   8       45.35       41.77      6.14 o 
   9  -3   8        9.48       18.54      5.41 o 
  -9  -2   8        0.49       -4.93      5.44 o 
  -8  -2   8        2.44        4.34      5.20 o 
  -7  -2   8        9.77        3.06      3.80 o 
  -6  -2   8       92.44       94.06      7.11 o 
  -5  -2   8      165.34      192.99      7.07 o 
  -4  -2   8       25.67       24.28      3.05 o 
  -3  -2   8      820.06      785.98     15.35 o 
  -2  -2   8        0.64        0.34      1.21 o 
  -1  -2   8       52.93       76.34      2.75 o 
   0  -2   8      420.66      449.11      5.78 o 
   1  -2   8      969.50      966.23     14.51 o 
   2  -2   8     1488.28     1506.93     24.77 o 
   3  -2   8       65.74       76.41      3.59 o 
   4  -2   8       77.67       59.07      3.37 o 
   5  -2   8     1456.69     1449.91     23.23 o 
   6  -2   8      101.11      105.72      7.19 o 
   7  -2   8       18.56       12.16      4.16 o 
   8  -2   8        9.63        9.19      4.01 o 
   9  -2   8        0.00        1.95      4.03 o 
  -9  -1   8        0.13        2.77      6.13 o 
  -8  -1   8        3.25        1.09      4.69 o 
  -7  -1   8      138.74      147.21      9.08 o 
  -6  -1   8      108.85      101.12      7.31 o 
  -5  -1   8      103.75       85.70      5.52 o 
  -4  -1   8        0.67        0.55      2.02 o 
  -3  -1   8       12.52        6.47      1.42 o 
  -2  -1   8       44.25       52.37      2.34 o 
  -1  -1   8        2.69        5.15      1.09 o 
   0  -1   8      452.43      334.00      5.13 o 
   1  -1   8        7.36        7.31      1.13 o 
   2  -1   8     1008.50      953.06     16.37 o 
   3  -1   8      101.59      126.21      3.33 o 
   4  -1   8      131.38      131.48      4.18 o 
   5  -1   8      577.11      590.61      9.22 o 
   6  -1   8        0.82       -1.21      2.35 o 
   7  -1   8      309.48      310.65     11.74 o 
   8  -1   8        5.65       10.72      3.94 o 
   9  -1   8       24.43       24.57      5.51 o 
  -9   0   8       35.27       37.08     10.00 o 
  -8   0   8        1.37        0.71      4.41 o 
  -7   0   8       19.35       24.70      5.61 o 
  -6   0   8        8.76        5.65      3.35 o 
  -5   0   8      463.23      480.00     11.59 o 
  -4   0   8        3.88        4.30      2.18 o 
  -3   0   8       93.79       92.54      4.41 o 
  -2   0   8     1927.52     1962.22     35.74 o 
  -1   0   8        1.62        1.63      0.87 o 
   0   0   8      330.92      291.71      6.72 o 
   1   0   8      254.09      206.73     15.84 o 
   2   0   8      199.06      236.01      4.12 o 
   3   0   8     1440.88     1466.50     20.07 o 
   4   0   8        4.40        2.09      1.24 o 
   5   0   8       32.57       35.45      3.06 o 
   6   0   8      288.91      273.60      7.99 o 
   7   0   8        0.31        0.56      2.86 o 
   8   0   8        3.65        8.69      3.79 o 
   9   0   8       18.06       11.03      4.62 o 
  10   0   8        2.00        0.79      5.13 o 
  -8   1   8       13.60       13.76      5.61 o 
  -7   1   8        2.72        1.00      3.98 o 
  -6   1   8       35.75       40.05      5.16 o 
  -5   1   8       80.61       86.85      6.43 o 
  -4   1   8       10.51       10.53      2.57 o 
  -3   1   8      454.44      397.95      7.06 o 
  -2   1   8      239.31      248.73      5.70 o 
  -1   1   8       29.63       23.16      1.79 o 
   0   1   8       93.48       94.58      4.13 o 
   1   1   8     1167.79     1109.30      8.34 o 
   2   1   8        2.68        0.84      0.94 o 
   3   1   8     1340.38     1362.64     19.23 o 
   4   1   8      210.13      237.93      4.64 o 
   5   1   8      370.13      366.29      7.92 o 
   6   1   8      475.53      465.84     10.00 o 
   7   1   8       73.20       69.69      5.68 o 
   8   1   8       60.95       62.91      5.92 o 
   9   1   8       24.36       25.55      5.45 o 
  10   1   8        1.73        1.08      4.58 o 
  -8   2   8        0.29       -2.49      5.05 o 
  -7   2   8       16.13       17.12      5.14 o 
  -6   2   8      158.91      157.67      8.55 o 
  -5   2   8        0.00       -0.68      2.74 o 
  -4   2   8       95.89      105.71      5.53 o 
  -3   2   8       97.28      107.93      4.44 o 
  -2   2   8       60.02       78.87      3.93 o 
  -1   2   8     1162.63     1095.81      8.36 o 
   0   2   8       12.72        8.10      1.15 o 
   1   2   8      192.30      141.07      3.02 o 
   2   2   8      356.36      295.49      5.25 o 
   3   2   8      126.89      130.15      3.70 o 
   4   2   8      140.06       98.35      3.18 o 
   5   2   8      717.25      738.07     10.01 o 
   6   2   8      393.75      335.40      8.06 o 
   7   2   8       55.73       48.85      4.93 o 
   8   2   8       49.94       64.79      6.09 o 
   9   2   8        0.01       -0.56      3.65 o 
  10   2   8        0.80        4.25      4.71 o 
  -8   3   8        3.08        4.51      5.77 o 
  -7   3   8       81.30      108.21     12.44 o 
  -6   3   8       10.76        7.12      3.63 o 
  -5   3   8       94.62      103.66      6.96 o 
  -4   3   8     1196.68     1203.98     18.40 o 
  -3   3   8       78.58       70.15      6.74 o 
  -2   3   8       90.80      104.44      3.61 o 
  -1   3   8     2146.38     2226.32     12.51 o 
   0   3   8      800.13      822.65     12.05 o 
   1   3   8      721.53      712.06      7.46 o 
   2   3   8      828.46      834.99      7.89 o 
   3   3   8       28.71       24.41      2.11 o 
   4   3   8      112.61      116.74      5.58 o 
   5   3   8       51.96       48.38      3.03 o 
   6   3   8      316.45      321.87      7.87 o 
   7   3   8        0.18       -1.47      2.45 o 
   8   3   8       27.29       18.59      4.13 o 
   9   3   8       41.23       45.89      6.21 o 
  10   3   8       16.12       19.49      6.92 o 
  -8   4   8       88.50      101.24     13.43 o 
  -7   4   8        0.25       -3.34      4.45 o 
  -6   4   8       24.52       13.58      4.43 o 
  -5   4   8       23.47       22.42      4.22 o 
  -4   4   8       11.61        7.37      2.76 o 
  -3   4   8      101.50      109.62      4.87 o 
  -2   4   8      393.59      406.99      6.15 o 
  -1   4   8       18.48       14.28      1.52 o 
   0   4   8      122.02      115.78      3.67 o 
   1   4   8      317.08      316.38      4.67 o 
   2   4   8      488.49      514.07      6.69 o 
   3   4   8       51.51       32.74      2.25 o 
   4   4   8       75.76       67.31      3.05 o 
   5   4   8      333.11      332.97      6.66 o 
   6   4   8        4.58        1.34      2.21 o 
   7   4   8        0.97        2.92      2.76 o 
   8   4   8       46.53       56.86      6.84 o 
   9   4   8       21.54       23.75      5.78 o 
  10   4   8       38.15       42.88      7.55 o 
  -7   5   8        0.06       -4.35      5.01 o 
  -6   5   8       37.01       29.34      6.17 o 
  -5   5   8       46.65       34.03      5.32 o 
  -4   5   8       14.18       25.13      4.17 o 
  -3   5   8      484.43      472.01      8.92 o 
  -2   5   8      334.35      327.78      6.36 o 
  -1   5   8      516.45      496.75      6.17 o 
   0   5   8       12.18       11.89      1.68 o 
   1   5   8      263.38      266.83      5.57 o 
   2   5   8      732.78      791.30      9.16 o 
   3   5   8      987.84      902.77     10.19 o 
   4   5   8       60.08       75.77      4.06 o 
   5   5   8      112.40      117.55      5.17 o 
   6   5   8       14.66       12.48      3.43 o 
   7   5   8        0.05       -2.51      3.04 o 
   8   5   8       20.98       19.25      4.93 o 
   9   5   8        9.05        7.24      4.86 o 
  10   5   8        0.46        3.69      7.00 o 
  -7   6   8        2.55       -1.51      5.17 o 
  -6   6   8        1.84        1.90      4.95 o 
  -5   6   8        2.31        3.37      3.85 o 
  -4   6   8      318.83      323.62     11.20 o 
  -3   6   8       19.72       12.69      2.85 o 
  -2   6   8      100.65       89.23      4.20 o 
  -1   6   8       55.79       64.78      3.21 o 
   0   6   8      389.09      400.19      6.36 o 
   1   6   8      165.87      156.17      4.97 o 
   2   6   8      134.53      100.99      9.94 o 
   3   6   8       77.82       75.50      4.10 o 
   4   6   8       18.39       25.91      2.84 o 
   5   6   8        4.89        8.35      2.46 o 
   6   6   8       86.08       98.03      6.87 o 
   7   6   8        3.89       -0.25      3.69 o 
   8   6   8       11.43       13.88      5.48 o 
   9   6   8        0.62       -0.10      4.83 o 
  -7   7   8        5.54        4.19      6.03 o 
  -6   7   8       13.92        6.56      5.61 o 
  -5   7   8        1.40        1.35      3.45 o 
  -4   7   8        1.26        1.24      2.84 o 
  -3   7   8      238.83      210.31      7.68 o 
  -2   7   8       85.56       91.97      4.99 o 
  -1   7   8      160.63      160.58      5.89 o 
   0   7   8        1.24        3.70      1.79 o 
   1   7   8       25.70       23.92      2.72 o 
   2   7   8       23.27       27.79      2.87 o 
   3   7   8      188.44      200.39      5.88 o 
   4   7   8      225.18      209.87      6.82 o 
   5   7   8      178.79      173.76      7.07 o 
   6   7   8      127.11      129.23      7.79 o 
   7   7   8        0.00       -1.38      3.75 o 
   8   7   8        0.01       -2.16      4.20 o 
   9   7   8       32.21       29.02      9.70 o 
  -6   8   8        1.51       -2.29      4.57 o 
  -5   8   8       36.96       28.63      5.29 o 
  -4   8   8       18.70       15.22      3.65 o 
  -3   8   8      163.70      178.41      7.73 o 
  -2   8   8        4.28        1.39      2.42 o 
  -1   8   8      167.29      150.26      5.94 o 
   0   8   8        1.64        4.51      2.36 o 
   1   8   8       17.86       15.35      2.62 o 
   2   8   8      361.54      328.90      8.27 o 
   3   8   8      330.70      325.83      8.53 o 
   4   8   8      357.92      342.52      8.91 o 
   5   8   8       58.37       55.41      4.83 o 
   6   8   8        0.11       -1.57      2.89 o 
   7   8   8        8.85       12.31      5.35 o 
   8   8   8        0.49        3.71      4.96 o 
   9   8   8        1.07        0.04      6.23 o 
  -5   9   8       20.75       20.29      6.51 o 
  -4   9   8       26.96       24.82      5.06 o 
  -3   9   8       36.38       34.84      4.17 o 
  -2   9   8       92.97       97.41      6.33 o 
  -1   9   8      163.12      174.26      7.67 o 
   0   9   8       74.52       71.54      5.82 o 
   1   9   8      786.32      721.19     13.91 o 
   2   9   8       29.24       37.33      4.55 o 
   3   9   8        1.98        1.66      2.25 o 
   4   9   8      214.59      200.43      7.49 o 
   5   9   8      135.67      125.06      7.12 o 
   6   9   8        8.60        9.30      3.90 o 
   7   9   8       18.63       19.23      5.98 o 
   8   9   8       24.38       27.27      7.14 o 
  -4  10   8       34.21       46.62      7.81 o 
  -3  10   8        6.48       10.33      3.64 o 
  -2  10   8       39.32       44.70      4.94 o 
  -1  10   8        0.02       -0.58      2.57 o 
   0  10   8       56.38       51.00      5.06 o 
   1  10   8       12.45       13.53      3.37 o 
   2  10   8        0.61       -2.04      2.42 o 
   3  10   8       70.81       63.29      5.55 o 
   4  10   8       13.49       24.62      4.36 o 
   5  10   8       16.25       14.67      3.70 o 
   6  10   8       15.90       15.73      4.67 o 
   7  10   8       92.35      103.01     10.99 o 
   8  10   8        2.27       -1.16      7.87 o 
  -3  11   8       12.49       15.72      4.50 o 
  -2  11   8       46.25       49.95      5.80 o 
  -1  11   8        5.27        5.36      3.63 o 
   0  11   8       15.39        9.83      3.50 o 
   1  11   8       42.79       43.06      5.33 o 
   2  11   8        1.69       -1.72      2.66 o 
   3  11   8        8.57        8.42      3.64 o 
   4  11   8        7.50        7.09      3.72 o 
   5  11   8       76.33       89.25      7.33 o 
   6  11   8       34.56       40.65      6.92 o 
   7  11   8        4.85        5.68      8.19 o 
  -2  12   8       64.48       76.75      7.40 o 
  -1  12   8       39.50       46.62      5.76 o 
   0  12   8        6.42       10.94      3.90 o 
   1  12   8       25.73       29.11      4.80 o 
   2  12   8       11.13       13.50      4.32 o 
   3  12   8        0.56       -0.37      3.44 o 
   4  12   8       10.84       14.81      4.85 o 
   5  12   8       36.97       43.87      6.23 o 
   6  12   8        0.07       -1.25      4.95 o 
   0  13   8       24.12       24.67      4.81 o 
   1  13   8        3.56        4.89      3.91 o 
   2  13   8        0.19       -0.76      3.89 o 
   3  13   8        2.33       -0.48      3.93 o 
   4  13   8        6.45        4.66      4.60 o 
  -3 -11   9        1.83        2.89      4.33 o 
  -2 -11   9       13.71       11.56      4.41 o 
  -1 -11   9       16.82       15.17      4.60 o 
   0 -11   9        0.04       -0.74      3.74 o 
   1 -11   9       33.80       31.04      5.55 o 
   2 -11   9        7.02        2.70      4.71 o 
  -5 -10   9       10.02        8.15      6.01 o 
  -4 -10   9        3.50        5.75      4.92 o 
  -3 -10   9        3.15        4.62      4.02 o 
  -2 -10   9        0.09        0.84      3.61 o 
  -1 -10   9       22.52       20.59      4.49 o 
   0 -10   9       38.61       28.78      4.34 o 
   1 -10   9        4.62        2.96      3.06 o 
   2 -10   9        3.70        5.37      3.40 o 
   3 -10   9        3.68        4.04      3.49 o 
   4 -10   9       33.93       39.46      6.05 o 
  -6  -9   9        0.08        0.52      5.87 o 
  -5  -9   9        1.77        3.20      5.33 o 
  -4  -9   9        8.50        9.53      4.70 o 
  -3  -9   9        5.06        3.58      3.41 o 
  -2  -9   9       31.79       28.69      4.66 o 
  -1  -9   9        6.14        8.76      3.28 o 
   0  -9   9        2.87        3.45      2.69 o 
   1  -9   9       12.03       14.43      3.36 o 
   2  -9   9       18.97       20.95      3.77 o 
   3  -9   9        1.37        1.16      2.98 o 
   4  -9   9       37.24       36.22      4.89 o 
   5  -9   9       19.40       16.22      4.71 o 
  -6  -8   9        1.08       -0.10      5.68 o 
  -5  -8   9        0.30       -0.21      3.61 o 
  -4  -8   9       22.37       22.66      4.38 o 
  -3  -8   9       97.25      112.58      7.31 o 
  -2  -8   9       28.95       32.49      4.53 o 
  -1  -8   9        1.50        0.34      2.33 o 
   0  -8   9        3.10        6.64      2.70 o 
   1  -8   9        8.13        8.57      2.82 o 
   2  -8   9      131.17      123.33      6.84 o 
   3  -8   9       36.92       31.13      4.42 o 
   4  -8   9       20.90       24.31      4.32 o 
   5  -8   9        1.69       -0.93      3.53 o 
   6  -8   9       22.27       20.96      5.37 o 
  -7  -7   9        2.64        1.21      5.27 o 
  -6  -7   9        4.74        7.59      5.10 o 
  -5  -7   9        0.66        3.20      3.87 o 
  -4  -7   9        5.04        1.81      2.84 o 
  -3  -7   9        4.00        0.18      2.47 o 
  -2  -7   9       87.04       90.74      6.30 o 
  -1  -7   9       35.63       38.52      3.94 o 
   0  -7   9        5.40        5.34      2.36 o 
   1  -7   9      157.31      152.86      6.48 o 
   2  -7   9       72.56       65.83      4.94 o 
   3  -7   9        0.70       -0.58      2.46 o 
   4  -7   9       87.46       83.01      6.16 o 
   5  -7   9       46.87       46.04      5.48 o 
   6  -7   9        0.00        0.48      3.18 o 
   7  -7   9        5.05        2.31      4.72 o 
  -7  -6   9        0.88        3.73      5.30 o 
  -6  -6   9       11.35       13.00      5.36 o 
  -5  -6   9        1.23       -2.73      3.35 o 
  -4  -6   9       40.07       40.48      5.04 o 
  -3  -6   9       90.59      109.00      6.04 o 
  -2  -6   9      377.96      366.35      8.63 o 
  -1  -6   9       25.09       28.16      3.23 o 
   0  -6   9        2.87        2.10      1.98 o 
   1  -6   9       10.58        8.17      2.13 o 
   2  -6   9       23.81       24.35      3.08 o 
   3  -6   9      255.24      252.39      7.28 o 
   4  -6   9        7.09        8.84      2.86 o 
   5  -6   9       14.62       12.46      3.60 o 
   6  -6   9       85.26       87.23      7.21 o 
   7  -6   9       60.22       65.17      7.44 o 
  -8  -5   9        2.58        1.17      6.52 o 
  -7  -5   9       70.48       75.41      9.28 o 
  -6  -5   9       14.54        7.35      4.84 o 
  -5  -5   9        4.60        1.59      3.44 o 
  -4  -5   9       75.89       71.88      5.95 o 
  -3  -5   9       34.08       25.85      3.36 o 
  -2  -5   9        3.39        3.11      1.89 o 
  -1  -5   9       44.07       48.12      2.90 o 
   0  -5   9      101.18       91.71      4.38 o 
   1  -5   9        1.46        1.26      1.64 o 
   2  -5   9      274.14      242.05      6.51 o 
   3  -5   9      222.23      223.51      6.49 o 
   4  -5   9       44.48       43.94      4.33 o 
   5  -5   9       80.84       77.46      6.18 o 
   6  -5   9        7.25        5.00      3.13 o 
   7  -5   9        2.62        1.63      3.45 o 
   8  -5   9       25.40       28.07      5.83 o 
  -8  -4   9        0.49       -0.29      6.20 o 
  -7  -4   9        4.01        3.98      5.04 o 
  -6  -4   9        2.92        3.34      4.26 o 
  -5  -4   9      116.59      132.18      7.61 o 
  -4  -4   9        0.05       -2.15      2.16 o 
  -3  -4   9       58.18       73.51      4.19 o 
  -2  -4   9       52.50       64.21      3.82 o 
  -1  -4   9      259.19      225.08      4.94 o 
   0  -4   9      415.25      414.35      6.27 o 
   1  -4   9      302.84      335.25      6.82 o 
   2  -4   9      985.17      918.10     12.25 o 
   3  -4   9      371.11      359.78      7.94 o 
   4  -4   9      733.85      710.65     11.86 o 
   5  -4   9      283.14      300.56      9.25 o 
   6  -4   9      163.10      161.73      8.20 o 
   7  -4   9       70.25       81.53      8.27 o 
   8  -4   9       14.22       21.22      5.19 o 
  -8  -3   9       11.54       12.83      7.20 o 
  -7  -3   9        1.97        1.63      3.91 o 
  -6  -3   9        9.16        5.30      3.71 o 
  -5  -3   9        5.62        2.64      2.93 o 
  -4  -3   9      121.24      135.64      6.08 o 
  -3  -3   9       95.12      100.46      4.40 o 
  -2  -3   9       20.95       11.34      1.99 o 
  -1  -3   9      235.35      232.52      4.66 o 
   0  -3   9      546.31      509.90      6.50 o 
   1  -3   9      113.56      110.94      4.02 o 
   2  -3   9       39.74       45.62      3.34 o 
   3  -3   9      290.45      321.86      6.65 o 
   4  -3   9      119.63      111.46      5.63 o 
   5  -3   9        3.18        0.96      2.16 o 
   6  -3   9      234.52      225.30      8.42 o 
   7  -3   9       90.30       82.22      8.17 o 
   8  -3   9       13.30        5.88      4.17 o 
   9  -3   9        0.58       -0.38      4.06 o 
  -8  -2   9        6.84        9.93      5.42 o 
  -7  -2   9       46.84       42.18      6.02 o 
  -6  -2   9       59.15       62.05      6.91 o 
  -5  -2   9       81.98       93.78      6.50 o 
  -4  -2   9       22.91       17.55      3.34 o 
  -3  -2   9        0.19        0.30      1.46 o 
  -2  -2   9       75.53       81.11      3.17 o 
  -1  -2   9       22.25       37.12      2.25 o 
   0  -2   9       28.73       30.79      2.19 o 
   1  -2   9       26.69       34.04      2.26 o 
   2  -2   9      111.73       95.47      4.01 o 
   3  -2   9       75.77       74.73      3.73 o 
   4  -2   9      419.49      429.10      8.68 o 
   5  -2   9      627.78      597.31     16.10 o 
   6  -2   9       48.33       52.49      5.44 o 
   7  -2   9        5.48        2.53      3.61 o 
   8  -2   9       21.21       20.85      4.84 o 
   9  -2   9        6.29        5.93      4.47 o 
  -8  -1   9        2.63        3.24      4.89 o 
  -7  -1   9        7.43        9.64      4.30 o 
  -6  -1   9        1.81        0.80      3.14 o 
  -5  -1   9       56.11       54.12      4.76 o 
  -4  -1   9       24.52       23.97      3.53 o 
  -3  -1   9        0.81        0.49      1.42 o 
  -2  -1   9      235.03      235.08      5.30 o 
  -1  -1   9     1849.31     1951.81     27.87 o 
   0  -1   9      250.19      237.63      4.58 o 
   1  -1   9      398.01      425.64      5.30 o 
   2  -1   9      379.07      375.43      5.43 o 
   3  -1   9      377.80      405.04      6.85 o 
   4  -1   9      108.58      107.35      4.04 o 
   5  -1   9      454.11      458.58      8.94 o 
   6  -1   9      318.04      294.72     10.32 o 
   7  -1   9       48.40       43.75      6.13 o 
   8  -1   9        9.53       11.63      4.18 o 
   9  -1   9        5.39       11.50      4.78 o 
  -8   0   9        6.12        8.21      5.35 o 
  -7   0   9        0.82        0.53      3.57 o 
  -6   0   9      103.11      105.18      7.62 o 
  -5   0   9       37.02       42.31      5.00 o 
  -4   0   9        0.36       -0.48      2.11 o 
  -3   0   9       84.55       90.41      4.56 o 
  -2   0   9     2705.29     2596.17     53.73 o 
  -1   0   9     1207.20     1124.08     15.12 o 
   0   0   9      243.93      234.24      7.09 o 
   1   0   9      565.80      595.04      6.75 o 
   2   0   9     1663.08     1764.20     18.42 o 
   3   0   9       98.26      113.27      3.38 o 
   4   0   9      521.72      510.69      7.71 o 
   5   0   9       33.42       33.64      3.16 o 
   6   0   9       80.53       77.12      5.43 o 
   7   0   9       91.85       93.90      8.01 o 
   8   0   9       88.54       94.04      7.79 o 
   9   0   9        0.01        1.24      3.84 o 
  -8   1   9       20.02       20.49      7.00 o 
  -7   1   9       15.86        8.87      4.68 o 
  -6   1   9       62.64       67.15      6.33 o 
  -5   1   9      180.64      158.93      7.89 o 
  -4   1   9       46.39       36.56      3.82 o 
  -3   1   9        0.83        8.13      2.14 o 
  -2   1   9       23.45       23.81      2.65 o 
  -1   1   9     1764.07     1744.18     23.87 o 
   0   1   9      187.13      198.20      6.99 o 
   1   1   9       91.16       74.81      2.45 o 
   2   1   9        4.36        8.24      1.34 o 
   3   1   9       82.41       81.51      3.32 o 
   4   1   9      536.35      597.51      8.64 o 
   5   1   9       14.79       18.66      2.53 o 
   6   1   9      450.57      453.16     10.20 o 
   7   1   9       80.75       90.15      6.37 o 
   8   1   9        0.13       -3.05      3.05 o 
   9   1   9       17.49       15.41      4.85 o 
  10   1   9        3.46        1.60      5.08 o 
  -8   2   9       40.31       30.82      7.34 o 
  -7   2   9       13.21       14.22      5.65 o 
  -6   2   9       19.98       24.50      4.57 o 
  -5   2   9       15.36        9.44      3.41 o 
  -4   2   9      190.11      198.77      6.90 o 
  -3   2   9       96.15       96.63      4.65 o 
  -2   2   9        4.35        5.12      1.76 o 
  -1   2   9        0.17        1.19      1.12 o 
   0   2   9       25.58       41.68      2.36 o 
   1   2   9        0.54        1.57      0.95 o 
   2   2   9       15.04       23.32      1.99 o 
   3   2   9        0.12        0.59      1.15 o 
   4   2   9        5.89        4.30      1.35 o 
   5   2   9      855.01      814.19     10.81 o 
   6   2   9      527.61      527.23     12.30 o 
   7   2   9        2.47        0.83      2.55 o 
   8   2   9       76.59       89.11      6.81 o 
   9   2   9       11.08       11.13      4.56 o 
  10   2   9       17.83       14.07      5.36 o 
  -8   3   9        4.35        0.95      5.96 o 
  -7   3   9        0.01        0.51      4.90 o 
  -6   3   9       18.99       17.36      4.89 o 
  -5   3   9      201.75      187.81      8.98 o 
  -4   3   9       53.09       57.35      4.81 o 
  -3   3   9      389.12      325.72      8.33 o 
  -2   3   9      101.63       98.80      3.54 o 
  -1   3   9        6.41        7.47      1.76 o 
   0   3   9        9.81        9.00      1.56 o 
   1   3   9      117.88       93.52      3.30 o 
   2   3   9       15.42       19.31      1.88 o 
   3   3   9        3.43        5.88      1.48 o 
   4   3   9      160.13      148.12      9.04 o 
   5   3   9      210.48      198.88      5.88 o 
   6   3   9        0.05       -0.28      2.15 o 
   7   3   9       20.52       15.92      3.44 o 
   8   3   9      244.18      236.49      8.99 o 
   9   3   9        0.02        1.49      4.17 o 
  10   3   9        0.00       -4.71      5.08 o 
  -8   4   9        3.03       -4.57      5.47 o 
  -7   4   9        7.83        3.82      5.41 o 
  -6   4   9       62.94       55.94      7.59 o 
  -5   4   9       16.66       17.77      4.35 o 
  -4   4   9       63.12       56.52      5.33 o 
  -3   4   9      506.86      487.87      9.25 o 
  -2   4   9        2.41        0.30      1.39 o 
  -1   4   9     1032.11     1173.11     10.50 o 
   0   4   9      423.16      413.88      6.41 o 
   1   4   9      643.17      625.39      7.66 o 
   2   4   9       50.33       67.44      3.06 o 
   3   4   9      108.83      111.60      3.73 o 
   4   4   9       37.66       27.31      2.39 o 
   5   4   9       21.38       23.21      2.28 o 
   6   4   9      235.10      223.88      6.85 o 
   7   4   9        0.07        0.72      3.13 o 
   8   4   9       10.67        9.16      4.39 o 
   9   4   9       37.16       46.95      7.07 o 
  10   4   9       26.63       27.16      7.60 o 
  -7   5   9       87.28       93.15     12.33 o 
  -6   5   9        0.01        1.77      4.80 o 
  -5   5   9        8.83       10.63      4.25 o 
  -4   5   9      430.98      435.03     11.80 o 
  -3   5   9       88.41       87.20      6.00 o 
  -2   5   9        1.56        1.69      1.78 o 
  -1   5   9      321.65      319.31      5.52 o 
   0   5   9      625.06      646.73      7.08 o 
   1   5   9      226.59      233.52      4.60 o 
   2   5   9       76.24       67.12      3.80 o 
   3   5   9      179.51      167.32      4.95 o 
   4   5   9      225.00      199.86      5.55 o 
   5   5   9      223.55      205.05      6.31 o 
   6   5   9      322.12      307.40      9.66 o 
   7   5   9       20.93       13.82      4.64 o 
   8   5   9       49.23       46.93      6.39 o 
   9   5   9       32.31       34.93      6.47 o 
  -7   6   9        0.25       -2.93      5.48 o 
  -6   6   9       18.62       21.24      5.95 o 
  -5   6   9        0.33        2.10      3.79 o 
  -4   6   9      149.93      150.04      8.06 o 
  -3   6   9       59.27       61.15      5.05 o 
  -2   6   9      399.26      394.54      8.36 o 
  -1   6   9      177.71      168.62      5.19 o 
   0   6   9      632.62      624.79      8.77 o 
   1   6   9        3.39        5.64      1.79 o 
   2   6   9        0.05       -0.63      1.47 o 
   3   6   9        0.62       -0.98      1.54 o 
   4   6   9        5.14        1.34      1.88 o 
   5   6   9      155.33      152.32      5.94 o 
   6   6   9       22.84       29.51      4.42 o 
   7   6   9        7.82        4.88      3.76 o 
   8   6   9        1.44        4.26      4.63 o 
   9   6   9        6.43       15.99      6.16 o 
  -6   7   9        2.90       -1.79      5.21 o 
  -5   7   9       26.92       24.62      4.73 o 
  -4   7   9        2.42        5.15      3.40 o 
  -3   7   9      137.82      126.76      7.19 o 
  -2   7   9       14.78       17.22      3.01 o 
  -1   7   9      158.72      164.36      6.00 o 
   0   7   9      174.93      153.45      5.76 o 
   1   7   9      114.91      125.94      5.39 o 
   2   7   9        7.44        6.76      2.03 o 
   3   7   9       74.77       73.59      4.44 o 
   4   7   9      374.86      370.85      8.05 o 
   5   7   9      231.48      219.97      7.83 o 
   6   7   9        0.86        2.30      3.40 o 
   7   7   9        0.19        2.41      4.22 o 
   8   7   9       50.41       62.35      8.63 o 
   9   7   9       10.13       11.42      6.08 o 
  -6   8   9        0.92       -3.72      4.54 o 
  -5   8   9       35.74       40.84      7.43 o 
  -4   8   9       27.82       32.32      5.72 o 
  -3   8   9        6.68        9.50      3.71 o 
  -2   8   9       23.27       24.52      4.30 o 
  -1   8   9      146.13      137.21      6.14 o 
   0   8   9       53.46       64.07      4.75 o 
   1   8   9       53.08       52.32      4.39 o 
   2   8   9        7.48        9.66      3.01 o 
   3   8   9      584.49      613.02     11.26 o 
   4   8   9        7.95        7.80      2.80 o 
   5   8   9       68.76       58.32      5.37 o 
   6   8   9       33.55       42.33      5.45 o 
   7   8   9       46.04       42.41      7.29 o 
   8   8   9        4.87        0.14      4.79 o 
   9   8   9        3.18        2.48      6.42 o 
  -5   9   9        2.19        5.81      6.43 o 
  -4   9   9        1.80        2.88      4.09 o 
  -3   9   9        9.58        6.40      3.47 o 
  -2   9   9      125.15      132.98      7.89 o 
  -1   9   9        0.09        2.38      2.60 o 
   0   9   9        7.11        8.26      3.08 o 
   1   9   9      521.52      550.36     12.41 o 
   2   9   9       93.81       93.73      6.62 o 
   3   9   9       62.59       58.71      5.37 o 
   4   9   9        0.67       -0.20      2.56 o 
   5   9   9       81.03       85.65      6.04 o 
   6   9   9        4.21        7.35      3.79 o 
   7   9   9        0.04        3.01      4.67 o 
   8   9   9       23.57       26.27      7.05 o 
  -4  10   9        3.40        4.02      5.27 o 
  -3  10   9       29.99       24.74      4.69 o 
  -2  10   9       11.05       11.06      3.79 o 
  -1  10   9        8.01       10.45      3.47 o 
   0  10   9       11.08        8.59      3.49 o 
   1  10   9       69.26       69.53      6.09 o 
   2  10   9       32.27       30.90      4.18 o 
   3  10   9       54.22       52.05      5.15 o 
   4  10   9       58.78       69.12      6.21 o 
   5  10   9       80.68       80.01      6.77 o 
   6  10   9        0.41       -3.12      3.77 o 
   7  10   9       62.39       70.19     11.07 o 
   8  10   9        9.46        1.83     11.47 o 
  -3  11   9       17.00       20.25      4.89 o 
  -2  11   9        1.33        2.39      3.48 o 
  -1  11   9       50.47       47.45      5.73 o 
   0  11   9        3.70        1.99      3.10 o 
   1  11   9        4.55        5.00      3.20 o 
   2  11   9        2.32        1.07      2.92 o 
   3  11   9       19.69       23.04      4.21 o 
   4  11   9        0.11       -0.05      3.25 o 
   5  11   9        0.01        4.57      3.65 o 
   6  11   9       10.64        9.34      5.09 o 
   7  11   9        1.61        5.19      8.09 o 
  -2  12   9       37.97       35.46      5.83 o 
  -1  12   9       26.76       29.00      5.29 o 
   0  12   9        4.80       -1.86      3.49 o 
   1  12   9       25.34       21.77      4.51 o 
   2  12   9        5.97        4.22      3.56 o 
   3  12   9        7.79        9.41      4.03 o 
   4  12   9        1.22        4.21      3.69 o 
   5  12   9       51.57       55.96      6.70 o 
   6  12   9        0.66       -4.22      7.17 o 
   0  13   9        3.81        4.37      4.24 o 
   1  13   9       39.93       44.91      6.07 o 
   2  13   9       15.20       13.07      4.76 o 
   3  13   9       10.93       12.17      4.75 o 
   4  13   9        0.00        0.62      4.27 o 
  -2 -11  10        0.02       -2.53      3.75 o 
  -1 -11  10        1.20        5.02      4.10 o 
   0 -11  10       65.52       79.96      7.70 o 
   1 -11  10        1.12        0.35      4.19 o 
  -4 -10  10        5.43        9.40      5.81 o 
  -3 -10  10        0.00       -3.01      3.86 o 
  -2 -10  10        7.20       11.09      4.16 o 
  -1 -10  10        0.04        0.26      3.16 o 
   0 -10  10        1.96        5.59      3.18 o 
   1 -10  10        8.95       11.62      3.65 o 
   2 -10  10       18.87       21.17      4.52 o 
   3 -10  10        7.22        7.08      3.84 o 
  -5  -9  10       50.87       54.05     10.06 o 
  -4  -9  10       26.53       33.29      6.31 o 
  -3  -9  10        0.10        0.66      3.37 o 
  -2  -9  10        3.81        5.20      3.15 o 
  -1  -9  10       20.62       19.48      3.96 o 
   0  -9  10        2.27        2.16      2.77 o 
   1  -9  10        8.74       12.32      3.34 o 
   2  -9  10        0.86        2.29      2.85 o 
   3  -9  10        0.80        4.01      3.25 o 
   4  -9  10       18.67       18.83      4.15 o 
   5  -9  10       12.44       11.63      5.33 o 
  -6  -8  10        2.33        4.77      5.22 o 
  -5  -8  10        1.83       -0.28      4.04 o 
  -4  -8  10        6.22        7.12      4.37 o 
  -3  -8  10        3.34        1.26      3.02 o 
  -2  -8  10       23.71       15.44      3.79 o 
  -1  -8  10        4.31        5.51      2.76 o 
   0  -8  10       49.01       37.30      4.19 o 
   1  -8  10       72.10       73.34      5.48 o 
   2  -8  10       81.85       84.04      5.94 o 
   3  -8  10        1.22        0.27      2.74 o 
   4  -8  10        6.43        7.46      3.36 o 
   5  -8  10        2.78        4.38      3.95 o 
   6  -8  10       79.80       84.76      9.44 o 
  -7  -7  10        2.06        4.21      5.60 o 
  -6  -7  10        0.54       -0.89      4.70 o 
  -5  -7  10        3.57        6.92      4.26 o 
  -4  -7  10        0.15       -0.34      3.20 o 
  -3  -7  10       39.74       35.90      4.44 o 
  -2  -7  10       23.36       21.28      3.78 o 
  -1  -7  10        4.61        1.48      2.31 o 
   0  -7  10       28.14       35.60      3.89 o 
   1  -7  10        1.23        2.56      2.37 o 
   2  -7  10       69.54       70.95      5.19 o 
   3  -7  10      132.73      113.47      7.51 o 
   4  -7  10       18.59       13.56      3.49 o 
   5  -7  10        6.15        6.18      3.38 o 
   6  -7  10        0.91        0.70      3.37 o 
  -7  -6  10        9.39        6.76      5.71 o 
  -6  -6  10       19.22       18.17      5.85 o 
  -5  -6  10       34.44       31.37      5.55 o 
  -4  -6  10        0.05        3.85      3.13 o 
  -3  -6  10       31.63       34.10      3.97 o 
  -2  -6  10       64.81       60.95      4.76 o 
  -1  -6  10       35.25       22.41      3.12 o 
   0  -6  10      119.69      128.56      6.07 o 
   1  -6  10       12.60       12.12      2.45 o 
   2  -6  10        0.01       -0.09      1.99 o 
   3  -6  10       56.93       51.72      4.76 o 
   4  -6  10       81.82       88.77      6.16 o 
   5  -6  10        0.35       -1.47      2.62 o 
   6  -6  10        1.12        1.41      3.13 o 
   7  -6  10        0.06       -1.46      3.68 o 
  -8  -5  10       19.12       25.68      8.85 o 
  -7  -5  10       22.10       26.32      6.95 o 
  -6  -5  10        9.89        9.75      5.14 o 
  -5  -5  10       59.43       63.37      6.78 o 
  -4  -5  10       61.96       70.61      6.83 o 
  -3  -5  10        1.73        3.19      2.34 o 
  -2  -5  10       67.42       67.23      4.17 o 
  -1  -5  10      279.87      285.00      6.00 o 
   0  -5  10      253.34      245.09      6.09 o 
   1  -5  10      178.37      175.13      5.41 o 
   2  -5  10      283.59      277.96      7.08 o 
   3  -5  10        1.46        4.42      2.28 o 
   4  -5  10       10.09       15.93      3.19 o 
   5  -5  10       62.30       60.00      5.71 o 
   6  -5  10        5.62        4.95      3.21 o 
   7  -5  10       16.75       15.68      4.69 o 
   8  -5  10        5.71        5.08      5.01 o 
  -8  -4  10        6.41        9.71      7.41 o 
  -7  -4  10       11.30       14.14      6.00 o 
  -6  -4  10       10.38        9.92      4.97 o 
  -5  -4  10        1.40        0.09      2.97 o 
  -4  -4  10        3.36        0.81      2.72 o 
  -3  -4  10      341.53      354.48      8.07 o 
  -2  -4  10       62.54       73.68      3.92 o 
  -1  -4  10       25.51       32.28      2.61 o 
   0  -4  10      154.07      127.59      3.99 o 
   1  -4  10       59.87       67.47      4.05 o 
   2  -4  10       36.99       40.75      3.40 o 
   3  -4  10      793.83      782.86     17.96 o 
   4  -4  10      311.53      313.39      8.44 o 
   5  -4  10       26.86       29.78      4.20 o 
   6  -4  10        8.25        5.87      3.17 o 
   7  -4  10        2.43       -0.98      3.35 o 
   8  -4  10        0.71        1.99      4.35 o 
  -8  -3  10       24.36       31.32      8.92 o 
  -7  -3  10        7.42        5.46      4.66 o 
  -6  -3  10        6.99        1.66      3.70 o 
  -5  -3  10       11.09        9.35      3.50 o 
  -4  -3  10       10.31       10.41      3.24 o 
  -3  -3  10       58.62       52.74      3.93 o 
  -2  -3  10      100.53       69.49      3.53 o 
  -1  -3  10      629.41      620.97      7.56 o 
   0  -3  10      216.55      221.27      4.66 o 
   1  -3  10      949.74      895.31     13.95 o 
   2  -3  10      167.11      126.84      4.78 o 
   3  -3  10        1.46        1.40      1.61 o 
   4  -3  10      152.74      148.24      5.86 o 
   5  -3  10      174.55      173.93      6.65 o 
   6  -3  10       64.32       71.09      6.08 o 
   7  -3  10       61.59       70.65      7.67 o 
   8  -3  10        2.85        2.79      4.22 o 
   9  -3  10       32.03       40.22      7.53 o 
  -8  -2  10        4.06        1.76      5.69 o 
  -7  -2  10        1.22        6.71      4.55 o 
  -6  -2  10        8.67       10.09      4.19 o 
  -5  -2  10        0.52        1.91      2.99 o 
  -4  -2  10        3.99        2.48      2.59 o 
  -3  -2  10       60.30       81.58      4.38 o 
  -2  -2  10        2.10        3.41      1.44 o 
  -1  -2  10       96.91      129.25      3.55 o 
   0  -2  10       22.41       19.74      1.97 o 
   1  -2  10     1038.06     1032.95     10.74 o 
   2  -2  10      679.30      651.61     12.18 o 
   3  -2  10       31.31       40.80      3.38 o 
   4  -2  10      808.28      823.84     11.83 o 
   5  -2  10       54.05       60.52      4.57 o 
   6  -2  10       40.06       36.18      4.52 o 
   7  -2  10       37.78       35.38      5.79 o 
   8  -2  10        0.46       -1.33      3.29 o 
   9  -2  10       24.19       28.69      6.01 o 
  -8  -1  10        4.73        1.16      5.11 o 
  -7  -1  10       12.23       13.51      4.99 o 
  -6  -1  10       32.84       47.03      6.33 o 
  -5  -1  10      292.01      284.82      9.41 o 
  -4  -1  10      107.07      106.83      6.44 o 
  -3  -1  10       17.34       22.35      2.73 o 
  -2  -1  10      201.19      195.10      4.42 o 
  -1  -1  10        1.94        0.05      1.12 o 
   0  -1  10     1019.81      964.16     11.82 o 
   1  -1  10       44.35       52.97      2.62 o 
   2  -1  10      819.06      824.88      9.49 o 
   3  -1  10        2.71        3.83      1.26 o 
   4  -1  10       39.66       44.36      3.96 o 
   5  -1  10       48.90       44.32      3.90 o 
   6  -1  10       32.81       39.53      4.87 o 
   7  -1  10        9.23        9.48      4.02 o 
   8  -1  10       20.39       22.19      4.86 o 
   9  -1  10       26.45       27.91      5.82 o 
  -8   0  10       41.60       42.10      8.33 o 
  -7   0  10       26.41       31.19      5.56 o 
  -6   0  10        7.00        6.23      3.68 o 
  -5   0  10       24.88       31.71      5.09 o 
  -4   0  10       19.75       23.76      3.71 o 
  -3   0  10       20.80       13.85      2.39 o 
  -2   0  10     1573.61     1612.97     36.16 o 
  -1   0  10      227.60      238.06      4.95 o 
   0   0  10        2.35        2.00      1.18 o 
   1   0  10       63.96       73.79      3.33 o 
   2   0  10       84.60       88.17      3.16 o 
   3   0  10       50.09       68.37      3.10 o 
   4   0  10       29.10       24.67      2.46 o 
   5   0  10       44.07       38.91      3.38 o 
   6   0  10      190.74      176.93      7.68 o 
   7   0  10       63.18       63.95      6.87 o 
   8   0  10       30.80       36.03      5.65 o 
   9   0  10        8.00       11.58      4.64 o 
  -8   1  10        2.05        0.32      5.63 o 
  -7   1  10        0.95        2.52      4.79 o 
  -6   1  10       17.60       16.33      4.27 o 
  -5   1  10       41.07       38.90      4.91 o 
  -4   1  10       15.93       15.55      3.66 o 
  -3   1  10       45.75       40.65      3.48 o 
  -2   1  10      901.37      886.09     17.31 o 
  -1   1  10     1277.89     1212.39     19.84 o 
   0   1  10      252.60      248.41      7.10 o 
   1   1  10       17.84       26.13      1.78 o 
   2   1  10       97.28       72.83      2.94 o 
   3   1  10     1499.81     1660.22     18.06 o 
   4   1  10      298.93      283.55      5.60 o 
   5   1  10       81.67       86.57      4.49 o 
   6   1  10       71.46       67.90      5.18 o 
   7   1  10        0.17       -0.70      3.06 o 
   8   1  10       27.14       24.24      4.84 o 
   9   1  10        6.60        7.33      4.43 o 
  -8   2  10        7.03        0.54      6.03 o 
  -7   2  10        6.66        4.40      5.12 o 
  -6   2  10       65.63       68.58      7.10 o 
  -5   2  10       50.89       47.32      5.27 o 
  -4   2  10      605.27      620.62     13.72 o 
  -3   2  10        0.16        0.05      1.48 o 
  -2   2  10        2.87        4.94      1.89 o 
  -1   2  10      140.24      106.05      3.33 o 
   0   2  10       59.09       84.52      3.15 o 
   1   2  10      770.08      739.43      6.92 o 
   2   2  10       18.03       15.14      1.78 o 
   3   2  10        1.87       -1.14      1.14 o 
   4   2  10       47.72       41.64      2.87 o 
   5   2  10      178.63      183.52      5.73 o 
   6   2  10       20.40       14.99      3.12 o 
   7   2  10        4.03        3.85      2.82 o 
   8   2  10        1.24        1.74      3.45 o 
   9   2  10        0.18       -1.14      3.71 o 
  10   2  10        5.17        1.23      6.72 o 
  -8   3  10        0.41       -3.43      5.57 o 
  -7   3  10      100.89      116.45     13.18 o 
  -6   3  10        1.09        0.67      3.73 o 
  -5   3  10        6.33        5.32      3.83 o 
  -4   3  10      743.93      786.62     22.12 o 
  -3   3  10      107.34       97.25      5.16 o 
  -2   3  10        0.13       -0.71      1.61 o 
  -1   3  10      356.23      336.31      6.70 o 
   0   3  10      440.78      446.56      7.83 o 
   1   3  10      750.57      858.05      8.97 o 
   2   3  10      285.86      279.39      5.16 o 
   3   3  10        0.39       -1.16      1.16 o 
   4   3  10       52.31       54.94      3.02 o 
   5   3  10       45.90       39.69      3.47 o 
   6   3  10      545.36      574.24     10.47 o 
   7   3  10        1.29       -1.15      2.46 o 
   8   3  10       78.10       75.62      6.42 o 
   9   3  10       20.98       24.01      6.52 o 
  10   3  10        5.01        6.11      7.02 o 
  -7   4  10        7.25        5.41      5.75 o 
  -6   4  10       20.15       19.39      4.98 o 
  -5   4  10       13.35       14.42      4.53 o 
  -4   4  10       23.92       26.48      4.49 o 
  -3   4  10       22.20       40.06      4.34 o 
  -2   4  10      122.26      108.83      5.75 o 
  -1   4  10       24.60       21.45      2.21 o 
   0   4  10      455.55      512.42      7.33 o 
   1   4  10       34.81       35.60      2.68 o 
   2   4  10      634.54      612.74      7.43 o 
   3   4  10      280.82      316.98      6.41 o 
   4   4  10      274.77      295.35      5.82 o 
   5   4  10      165.07      176.21      5.33 o 
   6   4  10        0.98        4.04      2.63 o 
   7   4  10       69.99       69.47      7.00 o 
   8   4  10        0.00        1.29      3.76 o 
   9   4  10        5.00        6.15      4.60 o 
  10   4  10        3.50        1.00     12.30 o 
  -7   5  10        3.78        2.40      5.84 o 
  -6   5  10       45.29       36.54      8.38 o 
  -5   5  10       87.30       68.44      6.96 o 
  -4   5  10       20.78       15.92      4.23 o 
  -3   5  10       18.08       10.71      3.24 o 
  -2   5  10        0.10       -0.33      2.04 o 
  -1   5  10       12.48        6.74      1.58 o 
   0   5  10     1449.44     1445.42     12.68 o 
   1   5  10        0.12        0.40      1.44 o 
   2   5  10        0.17       -0.23      1.19 o 
   3   5  10      282.89      307.50      7.09 o 
   4   5  10      113.45      100.46      4.71 o 
   5   5  10      169.42      172.40      5.58 o 
   6   5  10       20.17       22.28      4.08 o 
   7   5  10       60.54       56.41      5.76 o 
   8   5  10       17.09       15.65      4.82 o 
   9   5  10       23.10       25.57      6.02 o 
  -7   6  10        1.55       -0.38      5.75 o 
  -6   6  10        5.07        4.40      5.41 o 
  -5   6  10        0.22        2.81      3.92 o 
  -4   6  10        2.32        1.71      3.33 o 
  -3   6  10      130.86      130.30      6.83 o 
  -2   6  10       63.70       63.52      5.03 o 
  -1   6  10       17.99       36.38      3.20 o 
   0   6  10       20.51       16.34      2.42 o 
   1   6  10      736.58      709.50     11.34 o 
   2   6  10        0.60       -1.24      1.53 o 
   3   6  10        7.21        8.37      1.75 o 
   4   6  10      239.15      231.26      6.42 o 
   5   6  10      171.53      169.18      5.86 o 
   6   6  10        3.06        2.38      2.94 o 
   7   6  10       33.11       30.22      4.80 o 
   8   6  10        0.07        1.18      4.58 o 
   9   6  10        1.84        5.34      5.30 o 
  -6   7  10       14.64        7.54      6.02 o 
  -5   7  10       30.94       20.30      5.12 o 
  -4   7  10        0.07       -0.39      3.06 o 
  -3   7  10       25.78       22.25      3.98 o 
  -2   7  10       21.98       20.21      3.95 o 
  -1   7  10       11.04       10.21      2.60 o 
   0   7  10       88.59      107.48      5.70 o 
   1   7  10       28.38       24.88      3.44 o 
   2   7  10      160.92      161.75      6.01 o 
   3   7  10      179.00      148.60      6.39 o 
   4   7  10       23.73       17.79      2.95 o 
   5   7  10        9.34        6.06      2.71 o 
   6   7  10      213.11      206.36      9.80 o 
   7   7  10       23.85       16.09      4.67 o 
   8   7  10       41.08       41.65      7.69 o 
   9   7  10       10.46       12.81      6.23 o 
  -6   8  10       51.13       44.44      9.89 o 
  -5   8  10        0.70       -0.91      4.70 o 
  -4   8  10       16.04       25.35      5.51 o 
  -3   8  10       27.38       25.17      4.51 o 
  -2   8  10        7.92        6.57      3.36 o 
  -1   8  10      274.59      291.29      8.97 o 
   0   8  10       12.17       10.75      2.78 o 
   1   8  10      123.40      126.39      6.48 o 
   2   8  10      153.08      170.81      7.18 o 
   3   8  10        5.19        4.54      2.83 o 
   4   8  10       30.40       28.27      4.12 o 
   5   8  10      337.51      344.53     10.03 o 
   6   8  10       17.14       14.00      4.56 o 
   7   8  10       40.06       36.37      6.14 o 
   8   8  10       22.26       21.20      6.44 o 
   9   8  10        1.49        0.99      6.47 o 
  -5   9  10        4.62        3.20      6.63 o 
  -4   9  10        1.65        1.36      4.54 o 
  -3   9  10      124.69      113.35      8.40 o 
  -2   9  10        3.66        7.09      3.41 o 
  -1   9  10       80.53       93.55      6.75 o 
   0   9  10       30.87       28.38      4.28 o 
   1   9  10       22.18       29.47      4.30 o 
   2   9  10      149.74      142.67      8.03 o 
   3   9  10       10.44       10.04      3.35 o 
   4   9  10      116.64      104.28      7.09 o 
   5   9  10        5.51       10.08      3.51 o 
   6   9  10        0.62        4.41      3.94 o 
   7   9  10       19.95       19.66      7.16 o 
   8   9  10        1.46        0.86      5.13 o 
  -4  10  10       37.74       37.89      7.88 o 
  -3  10  10        0.21       -2.53      3.32 o 
  -2  10  10        1.56        5.86      3.75 o 
  -1  10  10       30.36       30.81      5.12 o 
   0  10  10        1.84       -1.13      2.92 o 
   1  10  10        1.63        0.58      2.91 o 
   2  10  10       58.12       54.65      5.65 o 
   3  10  10       12.91        7.86      3.45 o 
   4  10  10        3.63        2.85      2.99 o 
   5  10  10        4.85       11.04      3.85 o 
   6  10  10        4.47        7.95      4.64 o 
   7  10  10        0.01        7.36      6.45 o 
  -3  11  10       10.32       14.33      4.97 o 
  -2  11  10       56.02       72.80      8.41 o 
  -1  11  10       15.47       19.88      5.01 o 
   0  11  10        1.05        0.02      3.24 o 
   1  11  10       24.86       31.15      4.66 o 
   2  11  10        0.19       -2.10      2.84 o 
   3  11  10        2.47       -0.28      2.93 o 
   4  11  10        2.21       -1.34      3.28 o 
   5  11  10       36.81       35.77      5.46 o 
   6  11  10        0.02       -1.01      4.38 o 
  -2  12  10       21.04       16.81      4.87 o 
  -1  12  10       14.06       19.90      5.36 o 
   0  12  10       28.01       31.02      5.46 o 
   1  12  10        3.97        6.76      3.75 o 
   2  12  10       24.88       27.41      4.81 o 
   3  12  10       17.08       18.57      4.73 o 
   4  12  10        8.95        7.64      4.14 o 
   5  12  10        0.47        0.54      3.90 o 
   1  13  10       38.62       41.33      6.39 o 
   2  13  10       37.20       36.24      5.67 o 
   3  13  10        2.65        5.22      4.37 o 
  -1 -11  11       16.86       16.49      5.58 o 
   0 -11  11       24.59       31.56      6.73 o 
  -4 -10  11       35.27       16.23      8.96 o 
  -3 -10  11        4.83        5.37      4.17 o 
  -2 -10  11        2.99        5.94      3.97 o 
  -1 -10  11        1.42        3.28      3.39 o 
   0 -10  11       37.52       38.00      4.94 o 
   1 -10  11       16.87       15.59      4.04 o 
   2 -10  11       25.09       26.52      4.96 o 
   3 -10  11       13.05       16.10      5.22 o 
  -5  -9  11       14.35        5.92      6.37 o 
  -4  -9  11        0.65       -2.58      4.48 o 
  -3  -9  11       33.42       40.28      5.49 o 
  -2  -9  11       13.63       10.51      3.67 o 
  -1  -9  11        1.15        1.23      2.98 o 
   0  -9  11        4.79        6.28      3.06 o 
   1  -9  11        1.70        3.36      2.90 o 
   2  -9  11       30.22       26.28      4.61 o 
   3  -9  11        0.26       -0.19      3.16 o 
   4  -9  11        0.63        1.92      3.44 o 
  -6  -8  11       22.91       26.69      8.34 o 
  -5  -8  11        0.53        0.50      4.83 o 
  -4  -8  11        3.81        6.46      4.72 o 
  -3  -8  11        9.20       12.26      3.79 o 
  -2  -8  11        5.54        6.98      3.18 o 
  -1  -8  11      139.09      147.77      7.30 o 
   0  -8  11       45.44       44.97      4.66 o 
   1  -8  11        0.52        1.29      2.54 o 
   2  -8  11       32.41       31.19      4.16 o 
   3  -8  11        7.08        4.99      3.13 o 
   4  -8  11        7.94        8.10      3.47 o 
   5  -8  11        8.62        8.92      4.44 o 
  -6  -7  11       18.82       23.26      6.78 o 
  -5  -7  11       18.12       23.07      5.42 o 
  -4  -7  11       14.00       14.95      5.27 o 
  -3  -7  11       40.89       40.52      4.87 o 
  -2  -7  11        0.98        1.56      2.56 o 
  -1  -7  11        2.44        0.27      2.27 o 
   0  -7  11       17.66       14.48      3.05 o 
   1  -7  11      238.15      233.40      7.64 o 
   2  -7  11      241.09      238.47      7.82 o 
   3  -7  11       85.04       97.74      7.74 o 
   4  -7  11        6.50        5.99      3.26 o 
   5  -7  11        0.19        1.26      3.21 o 
   6  -7  11        5.72        7.59      3.93 o 
  -7  -6  11       17.38       25.70      7.34 o 
  -6  -6  11        5.30        3.17      5.04 o 
  -5  -6  11        0.48       -1.87      3.56 o 
  -4  -6  11       18.62       22.16      4.89 o 
  -3  -6  11       39.99       46.04      4.77 o 
  -2  -6  11       45.23       53.41      4.65 o 
  -1  -6  11        9.36       10.41      2.69 o 
   0  -6  11      322.66      334.95      8.28 o 
   1  -6  11       31.63       31.74      3.61 o 
   2  -6  11       23.24       22.19      3.24 o 
   3  -6  11       68.06       80.54      5.82 o 
   4  -6  11        2.52        2.05      2.62 o 
   5  -6  11        6.43        5.95      3.32 o 
   6  -6  11       39.01       42.28      5.66 o 
   7  -6  11       26.14       24.30      5.62 o 
  -7  -5  11        0.05        4.81      5.40 o 
  -6  -5  11        0.72        0.16      4.48 o 
  -5  -5  11       37.67       43.01      5.99 o 
  -4  -5  11       47.86       49.73      6.07 o 
  -3  -5  11       11.78        7.02      2.82 o 
  -2  -5  11      132.32      153.99      5.69 o 
  -1  -5  11      246.47      258.76      6.40 o 
   0  -5  11        5.76        2.28      1.85 o 
   1  -5  11       25.33       26.84      2.98 o 
   2  -5  11       16.97       16.75      2.78 o 
   3  -5  11      136.01      133.58      7.07 o 
   4  -5  11        0.71        1.79      2.30 o 
   5  -5  11      210.24      200.30      8.39 o 
   6  -5  11       18.97       19.19      4.14 o 
   7  -5  11        0.07       -1.09      3.55 o 
   8  -5  11        9.89       11.88      8.81 o 
  -8  -4  11        0.71       -3.51      7.63 o 
  -7  -4  11        0.70       -3.90      4.65 o 
  -6  -4  11       11.61       13.02      5.37 o 
  -5  -4  11        1.92        2.78      3.55 o 
  -4  -4  11      146.41      125.56      7.52 o 
  -3  -4  11       57.20       62.68      4.47 o 
  -2  -4  11       14.29       12.43      2.29 o 
  -1  -4  11       32.23       38.77      2.91 o 
   0  -4  11       54.67       44.13      3.31 o 
   1  -4  11      903.51      919.14     13.96 o 
   2  -4  11      166.85      193.87      6.29 o 
   3  -4  11        4.13        7.26      2.44 o 
   4  -4  11      849.46      809.86     13.24 o 
   5  -4  11      110.88      110.28      7.25 o 
   6  -4  11        6.26        4.96      3.08 o 
   7  -4  11        0.32       -3.11      3.11 o 
   8  -4  11        0.46        5.55      4.64 o 
  -8  -3  11        4.03        0.99      6.70 o 
  -7  -3  11       18.54       24.71      6.65 o 
  -6  -3  11        2.47        0.10      3.78 o 
  -5  -3  11       45.02       51.23      5.53 o 
  -4  -3  11       15.91       16.95      3.73 o 
  -3  -3  11       57.40       62.33      4.81 o 
  -2  -3  11        0.18        0.59      1.54 o 
  -1  -3  11      102.40       91.96      3.69 o 
   0  -3  11      132.81      121.15      3.84 o 
   1  -3  11        8.62        8.12      1.96 o 
   2  -3  11       18.15       23.81      2.86 o 
   3  -3  11      130.49      132.90      5.05 o 
   4  -3  11        0.57        0.01      2.10 o 
   5  -3  11       53.24       40.15      4.28 o 
   6  -3  11      130.25      124.91      7.84 o 
   7  -3  11       47.24       39.82      6.41 o 
   8  -3  11        1.00        3.56      4.30 o 
  -8  -2  11       21.39       25.56      7.42 o 
  -7  -2  11       37.11       38.32      6.56 o 
  -6  -2  11       18.38       15.45      4.71 o 
  -5  -2  11       46.54       48.67      5.38 o 
  -4  -2  11        7.47        6.81      3.04 o 
  -3  -2  11       11.43       12.48      2.78 o 
  -2  -2  11       98.60      100.87      3.76 o 
  -1  -2  11        1.43        5.22      1.44 o 
   0  -2  11      111.64      107.07      3.88 o 
   1  -2  11       44.07       53.88      2.76 o 
   2  -2  11      107.72       96.56      4.56 o 
   3  -2  11       54.24       59.70      3.76 o 
   4  -2  11        7.30       10.05      2.46 o 
   5  -2  11       12.20       11.69      2.85 o 
   6  -2  11        3.37        4.77      2.79 o 
   7  -2  11        5.81        5.17      3.97 o 
   8  -2  11        1.06       -0.39      3.97 o 
   9  -2  11       32.54       32.14      6.28 o 
  -8  -1  11       21.03       25.63      8.83 o 
  -7  -1  11        4.51        3.36      4.50 o 
  -6  -1  11       41.61       36.08      5.97 o 
  -5  -1  11       48.34       40.67      5.71 o 
  -4  -1  11        0.05        0.82      2.59 o 
  -3  -1  11        8.43        5.83      2.29 o 
  -2  -1  11      204.18      177.38      5.11 o 
  -1  -1  11       10.73        8.81      1.58 o 
   0  -1  11      131.09      122.40      3.87 o 
   1  -1  11        0.48        0.86      1.14 o 
   2  -1  11       24.47       22.23      2.16 o 
   3  -1  11       50.65       68.52      3.71 o 
   4  -1  11        4.32        2.63      1.90 o 
   5  -1  11      237.74      222.27      6.92 o 
   6  -1  11      210.44      213.68      8.66 o 
   7  -1  11        0.29       -1.81      3.09 o 
   8  -1  11       86.79       88.11      8.73 o 
   9  -1  11        1.96       -0.01      4.03 o 
  -8   0  11        9.24       13.34      7.90 o 
  -7   0  11       18.15       17.32      6.04 o 
  -6   0  11       13.05        6.66      4.24 o 
  -5   0  11       63.79       60.78      6.45 o 
  -4   0  11      348.78      346.56     12.34 o 
  -3   0  11       41.61       40.32      3.50 o 
  -2   0  11     1008.53      929.00     20.40 o 
  -1   0  11      265.78      269.63      4.46 o 
   0   0  11       24.80       24.57      2.10 o 
   1   0  11        1.31       -0.05      1.04 o 
   2   0  11       84.60       86.23      3.29 o 
   3   0  11       98.88      107.88      3.58 o 
   4   0  11        7.18       10.35      1.94 o 
   5   0  11        9.98       13.69      2.83 o 
   6   0  11       14.26       15.74      3.69 o 
   7   0  11       30.32       27.72      5.31 o 
   8   0  11       21.07       20.24      4.73 o 
   9   0  11        0.03        1.07      3.97 o 
  -8   1  11       11.58       11.91      7.80 o 
  -7   1  11       18.27       19.68      6.14 o 
  -6   1  11       29.44       23.02      5.66 o 
  -5   1  11       25.47       25.76      4.92 o 
  -4   1  11      751.88      729.84     20.09 o 
  -3   1  11       38.09       32.39      6.36 o 
  -2   1  11      212.61      219.73      6.26 o 
  -1   1  11      111.94      113.20      3.84 o 
   0   1  11     1143.48     1098.38     25.22 o 
   1   1  11       53.91       55.85      2.52 o 
   2   1  11       33.72       32.64      2.30 o 
   3   1  11      607.60      659.14      7.90 o 
   4   1  11       45.00       45.86      3.09 o 
   5   1  11       59.29       45.92      3.74 o 
   6   1  11      101.73       78.18      6.14 o 
   7   1  11        1.75        1.70      3.06 o 
   8   1  11        0.38       -0.88      3.27 o 
   9   1  11       26.39       29.64      5.78 o 
  -8   2  11        3.64        6.64      6.42 o 
  -7   2  11        9.43        2.78      5.45 o 
  -6   2  11        9.76        8.71      4.84 o 
  -5   2  11        0.90       -2.67      3.48 o 
  -4   2  11       22.66       23.52      4.44 o 
  -3   2  11        0.82       -0.05      1.93 o 
  -2   2  11        0.84        0.11      1.70 o 
  -1   2  11      155.61      136.43      3.79 o 
   0   2  11       11.80        8.68      1.66 o 
   1   2  11        9.26       11.04      1.49 o 
   2   2  11      915.51     1028.79      9.80 o 
   3   2  11       58.23       66.77      3.54 o 
   4   2  11      178.83      201.54      5.17 o 
   5   2  11       61.63       49.54      3.81 o 
   6   2  11      290.72      259.53      8.11 o 
   7   2  11       13.05        9.71      3.00 o 
   8   2  11       13.08       14.30      4.73 o 
   9   2  11       17.75       16.89      4.84 o 
  -7   3  11       15.04       14.45      6.45 o 
  -6   3  11       11.21        9.14      4.41 o 
  -5   3  11       44.37       37.85      6.07 o 
  -4   3  11       16.45       12.00      3.87 o 
  -3   3  11      131.85      127.50      6.46 o 
  -2   3  11      187.72      165.94      6.46 o 
  -1   3  11       59.44       69.17      4.86 o 
   0   3  11      688.50      627.97     28.43 o 
   1   3  11       64.31       48.39      3.03 o 
   2   3  11      400.62      388.17      6.19 o 
   3   3  11       53.43       72.82      4.64 o 
   4   3  11      261.22      249.83      5.75 o 
   5   3  11       36.67       31.24      3.28 o 
   6   3  11        9.72        6.99      2.79 o 
   7   3  11        1.56        0.72      2.46 o 
   8   3  11        0.02        0.62      3.53 o 
   9   3  11        4.24        2.61      5.10 o 
  -7   4  11        5.27        4.46      5.88 o 
  -6   4  11       27.36       23.07      5.08 o 
  -5   4  11        0.01       -3.38      3.75 o 
  -4   4  11       51.60       48.41      5.70 o 
  -3   4  11      364.17      364.75     10.62 o 
  -2   4  11        3.83        1.69      2.35 o 
  -1   4  11        0.88        6.22      1.86 o 
   0   4  11      874.35      939.19     10.18 o 
   1   4  11     1641.22     1629.96     13.16 o 
   2   4  11       11.67       18.30      2.08 o 
   3   4  11     1105.79     1084.08     14.25 o 
   4   4  11      384.85      405.79      6.91 o 
   5   4  11      125.81      117.92      5.37 o 
   6   4  11       69.21       61.87      5.65 o 
   7   4  11        0.01       -0.76      2.94 o 
   8   4  11        7.24        6.96      4.21 o 
   9   4  11        0.16       -3.84      4.60 o 
  -7   5  11       13.41       22.19      7.30 o 
  -6   5  11        1.75       -1.93      4.79 o 
  -5   5  11       54.42       62.06     11.49 o 
  -4   5  11       32.12       36.98      5.26 o 
  -3   5  11      166.19      147.38      7.14 o 
  -2   5  11       13.04       18.89      3.22 o 
  -1   5  11       35.28       33.05      3.22 o 
   0   5  11        5.72       12.14      2.22 o 
   1   5  11        0.00        0.00      1.51 o 
   2   5  11      523.43      482.36      9.35 o 
   3   5  11       61.23       63.22      4.10 o 
   4   5  11       15.64       15.42      2.56 o 
   5   5  11       44.64       43.56      3.64 o 
   6   5  11      382.56      385.17     10.96 o 
   7   5  11       24.19       16.11      3.99 o 
   8   5  11        0.03       -0.06      3.71 o 
   9   5  11        2.52        0.35      4.39 o 
  -6   6  11       46.95       40.28     14.17 o 
  -5   6  11       62.45       74.17     10.26 o 
  -4   6  11        1.54        2.52      3.53 o 
  -3   6  11      189.30      200.62      7.67 o 
  -2   6  11        8.15       10.21      2.95 o 
  -1   6  11       24.67       24.17      3.06 o 
   0   6  11        1.32       -0.53      1.80 o 
   1   6  11      202.71      201.74      6.72 o 
   2   6  11        1.27       -1.36      1.86 o 
   3   6  11      266.54      290.26      7.48 o 
   4   6  11     1734.53     1726.52     16.15 o 
   5   6  11      116.94       97.65      5.26 o 
   6   6  11        1.24       -0.29      2.79 o 
   7   6  11       46.41       47.96      5.72 o 
   8   6  11        0.63       -0.17      4.52 o 
   9   6  11        4.62        9.54      5.76 o 
  -6   7  11       23.90       19.00      6.80 o 
  -5   7  11        3.87        3.80      4.44 o 
  -4   7  11        0.71       -1.19      3.26 o 
  -3   7  11        3.63        5.42      3.07 o 
  -2   7  11        6.90        7.16      3.30 o 
  -1   7  11       20.13       25.82      3.72 o 
   0   7  11        0.33       -1.94      1.94 o 
   1   7  11      366.14      362.16      9.04 o 
   2   7  11       41.34       45.60      4.11 o 
   3   7  11      168.63      149.73      6.14 o 
   4   7  11       48.75       60.35      4.75 o 
   5   7  11      229.62      231.65      7.03 o 
   6   7  11      104.47      101.26      8.33 o 
   7   7  11       56.38       53.45      6.86 o 
   8   7  11        0.44        0.09      4.67 o 
   9   7  11       23.89       22.61      8.24 o 
  -5   8  11        3.94        7.23      5.65 o 
  -4   8  11       76.57       91.34      8.56 o 
  -3   8  11        5.33        3.29      3.27 o 
  -2   8  11       95.46       90.83      7.21 o 
  -1   8  11       20.94       23.71      4.33 o 
   0   8  11        6.47        7.67      2.87 o 
   1   8  11      119.55      126.24      6.53 o 
   2   8  11      109.80       99.92      5.98 o 
   3   8  11        3.33        4.80      2.82 o 
   4   8  11       56.70       58.98      5.37 o 
   5   8  11       28.91       27.89      4.30 o 
   6   8  11       19.93       17.06      5.36 o 
   7   8  11        0.38        2.68      4.11 o 
   8   8  11        0.11        1.82      4.88 o 
  -5   9  11       54.57       62.45      8.34 o 
  -4   9  11        8.99        7.17      5.43 o 
  -3   9  11       28.66       35.63      6.25 o 
  -2   9  11      201.49      194.60      8.57 o 
  -1   9  11       14.49       17.75      3.87 o 
   0   9  11      126.35      113.89      7.84 o 
   1   9  11        7.23        2.62      2.89 o 
   2   9  11       35.16       32.08      4.51 o 
   3   9  11       91.22       71.99      6.04 o 
   4   9  11       24.84       21.56      4.14 o 
   5   9  11       27.16       30.11      5.04 o 
   6   9  11       11.98       15.11      5.46 o 
   7   9  11        0.83        1.21      4.84 o 
   8   9  11        3.45        5.56      6.17 o 
  -4  10  11        0.00       -0.48      5.24 o 
  -3  10  11        9.69       10.60      5.04 o 
  -2  10  11       23.95       28.50      5.45 o 
  -1  10  11        8.26       13.29      4.73 o 
   0  10  11       17.72       13.33      4.04 o 
   1  10  11      123.63      121.42      7.84 o 
   2  10  11        1.73        3.01      3.11 o 
   3  10  11       13.48        8.63      3.49 o 
   4  10  11        0.05        0.99      3.07 o 
   5  10  11      120.81      120.74      8.11 o 
   6  10  11       94.07      100.48      9.33 o 
   7  10  11        8.42        6.72      5.51 o 
  -3  11  11        4.70        7.28      4.73 o 
  -2  11  11        0.25        0.76      3.90 o 
  -1  11  11      113.23      119.10      9.21 o 
   0  11  11        2.74        4.20      3.85 o 
   1  11  11        3.28        5.06      3.59 o 
   2  11  11       13.14       15.73      3.97 o 
   3  11  11        1.31       -0.17      3.05 o 
   4  11  11       47.99       49.18      5.59 o 
   5  11  11        0.52        0.12      3.54 o 
   6  11  11        0.37        0.62      4.60 o 
  -1  12  11       46.68       49.44      7.67 o 
   0  12  11        4.72        7.75      4.67 o 
   1  12  11        0.93        3.21      3.81 o 
   2  12  11       50.62       57.53      6.10 o 
   3  12  11        1.28        1.20      3.51 o 
   4  12  11        3.95        1.71      4.14 o 
   5  12  11       10.50        9.61      4.94 o 
   2  13  11        0.13        1.85      5.69 o 
   3  13  11        4.85        3.83      7.88 o 
  -3 -10  12        0.77        4.23      5.12 o 
  -2 -10  12       16.09       20.21      4.59 o 
  -1 -10  12       12.17       11.23      4.00 o 
   0 -10  12        0.16       -0.12      3.21 o 
   1 -10  12       42.20       50.40      5.72 o 
   2 -10  12       13.22        9.27      4.45 o 
  -4  -9  12        0.00        6.41      5.44 o 
  -3  -9  12       70.98       77.00      7.77 o 
  -2  -9  12        2.86        5.73      3.60 o 
  -1  -9  12        0.79        2.48      3.20 o 
   0  -9  12       38.74       32.48      4.59 o 
   1  -9  12       24.29       25.27      4.24 o 
   2  -9  12        4.18        4.90      3.50 o 
   3  -9  12        0.05        0.14      3.26 o 
   4  -9  12       17.62       13.57      5.06 o 
  -5  -8  12        0.21       -0.31      4.87 o 
  -4  -8  12       71.73       80.83      9.54 o 
  -3  -8  12        3.16        2.73      3.73 o 
  -2  -8  12       41.68       38.61      4.84 o 
  -1  -8  12       95.83      106.25      6.67 o 
   0  -8  12        2.15        5.20      2.96 o 
   1  -8  12       42.98       35.68      4.42 o 
   2  -8  12       49.68       54.07      5.23 o 
   3  -8  12       65.65       78.71      6.63 o 
   4  -8  12        2.64        4.83      3.40 o 
   5  -8  12        0.53        4.88      4.15 o 
  -6  -7  12       14.08       15.41      6.27 o 
  -5  -7  12        0.31       -0.15      4.27 o 
  -4  -7  12        2.07       -0.77      4.12 o 
  -3  -7  12        9.67        8.22      3.77 o 
  -2  -7  12        9.69        9.93      3.20 o 
  -1  -7  12        0.63       -0.94      2.35 o 
   0  -7  12        0.89        0.41      2.47 o 
   1  -7  12      145.78      151.44      7.28 o 
   2  -7  12      144.14      140.08      7.19 o 
   3  -7  12        7.80        4.81      3.12 o 
   4  -7  12       28.24       28.36      4.80 o 
   5  -7  12        0.35       -0.35      3.38 o 
   6  -7  12        3.18        5.00      3.92 o 
  -7  -6  12        0.00       -2.76      7.39 o 
  -6  -6  12        0.42        1.66      4.98 o 
  -5  -6  12        8.17        9.31      4.93 o 
  -4  -6  12        3.24        2.41      3.68 o 
  -3  -6  12       14.49       11.54      4.06 o 
  -2  -6  12       23.95       26.25      3.72 o 
  -1  -6  12       61.09       63.47      4.71 o 
   0  -6  12      151.75      163.32      6.43 o 
   1  -6  12       48.43       59.04      4.72 o 
   2  -6  12       36.17       34.42      3.70 o 
   3  -6  12        0.01       -0.51      2.53 o 
   4  -6  12       66.37       71.82      5.86 o 
   5  -6  12       50.79       52.87      5.84 o 
   6  -6  12        0.92       -0.67      3.15 o 
   7  -6  12        5.74        4.90      4.82 o 
  -7  -5  12        1.50       -2.33      5.12 o 
  -6  -5  12        0.14       -0.89      4.55 o 
  -5  -5  12        4.80        6.95      4.15 o 
  -4  -5  12        2.18        2.11      3.40 o 
  -3  -5  12       27.08       22.99      4.09 o 
  -2  -5  12        0.11       -0.99      2.13 o 
  -1  -5  12       10.50       12.00      2.55 o 
   0  -5  12       53.91       50.96      3.82 o 
   1  -5  12      397.56      352.09      7.76 o 
   2  -5  12       33.24       29.46      3.49 o 
   3  -5  12       11.06        6.98      2.91 o 
   4  -5  12      150.63      133.52      7.31 o 
   5  -5  12       49.29       46.79      5.36 o 
   6  -5  12        4.81        5.76      3.46 o 
   7  -5  12       48.26       53.55      6.89 o 
  -7  -4  12        5.62        2.33      5.28 o 
  -6  -4  12        0.07       -1.98      4.31 o 
  -5  -4  12        0.73       -2.23      3.32 o 
  -4  -4  12       11.84        8.59      3.47 o 
  -3  -4  12        5.59        5.42      2.69 o 
  -2  -4  12       26.09       26.87      2.89 o 
  -1  -4  12       22.39       31.11      3.00 o 
   0  -4  12      268.61      287.23      6.58 o 
   1  -4  12       11.70        7.71      2.25 o 
   2  -4  12      396.88      396.85     11.17 o 
   3  -4  12      317.81      292.75      8.66 o 
   4  -4  12        0.01       -0.31      2.21 o 
   5  -4  12      113.43       99.04      7.01 o 
   6  -4  12       44.14       34.18      4.95 o 
   7  -4  12       33.66       31.81      5.65 o 
   8  -4  12        0.39        0.30      4.48 o 
  -7  -3  12        3.06        1.26      5.01 o 
  -6  -3  12        9.17        5.67      4.33 o 
  -5  -3  12       84.33       84.10      6.92 o 
  -4  -3  12        9.13       17.97      3.87 o 
  -3  -3  12        7.24        2.87      2.47 o 
  -2  -3  12      311.65      322.65      7.66 o 
  -1  -3  12      242.96      256.30      5.51 o 
   0  -3  12        3.23        0.98      1.58 o 
   1  -3  12       36.47       25.89      3.04 o 
   2  -3  12      609.30      656.48     10.58 o 
   3  -3  12       72.64       59.53      4.32 o 
   4  -3  12       86.63       81.77      5.47 o 
   5  -3  12     1045.58     1038.10     24.09 o 
   6  -3  12       20.69       16.34      3.88 o 
   7  -3  12       90.58       83.55      9.49 o 
   8  -3  12       12.04       11.99      5.12 o 
  -8  -2  12        0.14        0.62      8.40 o 
  -7  -2  12       28.66       19.62      5.71 o 
  -6  -2  12       10.16       13.36      4.72 o 
  -5  -2  12       50.55       39.89      5.18 o 
  -4  -2  12       24.17       17.35      3.72 o 
  -3  -2  12        2.64       -1.49      2.12 o 
  -2  -2  12        4.24        3.32      2.19 o 
  -1  -2  12       64.23       49.77      3.07 o 
   0  -2  12      103.06       90.42      4.12 o 
   1  -2  12      634.24      632.44      9.58 o 
   2  -2  12       18.12       23.26      2.83 o 
   3  -2  12        9.63       13.54      2.37 o 
   4  -2  12      118.27      130.78      6.14 o 
   5  -2  12      157.84      163.97      6.79 o 
   6  -2  12       20.40       22.44      4.09 o 
   7  -2  12       11.85       10.46      3.98 o 
   8  -2  12        8.74        9.69      4.80 o 
   9  -2  12        0.11        1.13      4.80 o 
  -8  -1  12       29.13       27.16      8.97 o 
  -7  -1  12        8.68       20.94      7.43 o 
  -6  -1  12       20.24       20.88      5.26 o 
  -5  -1  12      134.71      137.63      9.38 o 
  -4  -1  12       69.48       80.88      6.17 o 
  -3  -1  12       14.94       12.19      2.82 o 
  -2  -1  12       59.11       53.88      4.19 o 
  -1  -1  12      277.57      276.97      5.22 o 
   0  -1  12       37.05       40.58      2.85 o 
   1  -1  12        8.97        6.82      1.53 o 
   2  -1  12        6.23        4.49      1.51 o 
   3  -1  12       48.53       49.65      3.45 o 
   4  -1  12      175.94      190.83      6.26 o 
   5  -1  12       28.41       27.53      3.51 o 
   6  -1  12       76.38       76.26      6.56 o 
   7  -1  12        3.36        2.78      3.20 o 
   8  -1  12       28.92       24.63      5.78 o 
   9  -1  12        0.02        1.32      4.07 o 
  -8   0  12        5.10        2.12      8.46 o 
  -7   0  12        1.19        1.40      4.90 o 
  -6   0  12        1.23       -1.75      4.06 o 
  -5   0  12        1.20        0.72      3.45 o 
  -4   0  12        1.44        0.07      2.82 o 
  -3   0  12      228.50      203.99      7.99 o 
  -2   0  12        1.50        4.98      2.20 o 
  -1   0  12      185.18      179.95      3.96 o 
   0   0  12        4.59        7.94      1.63 o 
   1   0  12      200.94      188.79      4.39 o 
   2   0  12      151.40      147.28      4.07 o 
   3   0  12        1.52        0.56      1.26 o 
   4   0  12       42.74       39.32      3.51 o 
   5   0  12      202.46      197.59      7.01 o 
   6   0  12       32.79       39.45      4.96 o 
   7   0  12       57.18       55.36      5.87 o 
   8   0  12        1.61        1.55      3.93 o 
   9   0  12       21.74       24.48      5.53 o 
  -7   1  12        0.15        2.26      5.11 o 
  -6   1  12        8.87        5.80      4.75 o 
  -5   1  12        9.08        9.01      4.52 o 
  -4   1  12       26.61       29.94      4.86 o 
  -3   1  12      254.80      246.84      7.24 o 
  -2   1  12      185.70      154.11      5.63 o 
  -1   1  12      144.61      154.31      4.56 o 
   0   1  12      517.61      460.72      7.79 o 
   1   1  12       19.67       23.01      1.90 o 
   2   1  12     1384.14     1466.88     12.23 o 
   3   1  12       90.85       78.57      3.50 o 
   4   1  12       18.85       23.27      2.47 o 
   5   1  12       51.96       53.47      4.11 o 
   6   1  12      331.24      317.54     10.04 o 
   7   1  12        1.35       -0.68      2.88 o 
   8   1  12        1.65        7.59      4.00 o 
   9   1  12        2.48        1.14      4.00 o 
  -7   2  12       35.17       23.86      7.05 o 
  -6   2  12        4.60        8.62      5.03 o 
  -5   2  12        0.17       -1.62      3.64 o 
  -4   2  12       47.20       40.79      5.28 o 
  -3   2  12      383.92      392.83      9.93 o 
  -2   2  12       31.41       30.41      3.70 o 
  -1   2  12      122.15      152.34      4.98 o 
   0   2  12     1010.54      962.12     10.34 o 
   1   2  12        0.95        0.15      1.14 o 
   2   2  12      541.49      508.74      7.31 o 
   3   2  12       40.93       41.09      2.96 o 
   4   2  12      629.18      641.64     10.72 o 
   5   2  12      149.07      153.39      5.62 o 
   6   2  12      139.26      134.29      6.72 o 
   7   2  12        0.03        3.01      3.12 o 
   8   2  12       10.68       16.30      4.40 o 
   9   2  12        0.00       -0.33      4.87 o 
  -7   3  12        1.89       -0.46      5.91 o 
  -6   3  12        7.28       12.96      5.63 o 
  -5   3  12       16.57       18.45      5.18 o 
  -4   3  12        4.98        1.38      3.22 o 
  -3   3  12       75.92       87.13      6.12 o 
  -2   3  12        4.06        5.64      2.55 o 
  -1   3  12       10.46       10.42      2.67 o 
   0   3  12       67.41       66.63      3.49 o 
   1   3  12      117.28      106.50      4.11 o 
   2   3  12      329.38      337.39      6.01 o 
   3   3  12      392.07      367.27      6.65 o 
   4   3  12        7.15        9.22      2.02 o 
   5   3  12      169.29      178.64      6.05 o 
   6   3  12       78.15       84.50      5.86 o 
   7   3  12      115.03      116.43      6.65 o 
   8   3  12        8.35        5.34      4.80 o 
   9   3  12       41.84       39.49      7.88 o 
  -7   4  12       14.21       10.98      7.50 o 
  -6   4  12       34.68       25.96      7.68 o 
  -5   4  12        3.19        2.62      4.35 o 
  -4   4  12       19.64       17.95      4.25 o 
  -3   4  12      135.56      138.53      7.30 o 
  -2   4  12       60.96       57.41      5.07 o 
  -1   4  12       18.93       28.42      3.46 o 
   0   4  12       12.74        9.89      1.86 o 
   1   4  12      388.42      411.80      7.20 o 
   2   4  12      418.51      431.09      7.81 o 
   3   4  12       61.96       64.46      3.66 o 
   4   4  12      493.54      467.58      8.02 o 
   5   4  12        0.16        1.41      2.27 o 
   6   4  12       37.92       38.53      4.86 o 
   7   4  12       24.74       19.88      4.29 o 
   8   4  12       20.59       22.99      5.31 o 
   9   4  12       37.60       38.93      7.73 o 
  -7   5  12        0.01       -1.58      7.55 o 
  -6   5  12       28.06       20.12      5.67 o 
  -5   5  12        0.82       -0.33      4.35 o 
  -4   5  12        4.73        4.87      3.71 o 
  -3   5  12      111.33      117.44      7.24 o 
  -2   5  12       51.64       41.87      4.29 o 
  -1   5  12       53.99       55.01      4.56 o 
   0   5  12      268.40      302.59      6.52 o 
   1   5  12      174.43      160.60      5.05 o 
   2   5  12        3.23        0.97      2.03 o 
   3   5  12       98.24      108.25      5.81 o 
   4   5  12      461.47      462.59      8.50 o 
   5   5  12       17.59        7.37      2.58 o 
   6   5  12      120.43      135.17      7.97 o 
   7   5  12       67.19       71.67      6.67 o 
   8   5  12        0.33        0.01      3.86 o 
   9   5  12        7.73        4.09      4.71 o 
  -6   6  12        0.16        4.83      6.44 o 
  -5   6  12      108.83      115.83     12.48 o 
  -4   6  12       27.24       29.05      5.26 o 
  -3   6  12       38.01       47.91      4.97 o 
  -2   6  12       66.80       62.92      5.23 o 
  -1   6  12        6.51        8.74      2.74 o 
   0   6  12      116.83      124.79      5.62 o 
   1   6  12       54.39       61.96      4.69 o 
   2   6  12        1.34        2.82      2.23 o 
   3   6  12       56.24       58.02      4.44 o 
   4   6  12       42.80       42.69      4.12 o 
   5   6  12        0.02       -0.41      2.20 o 
   6   6  12        5.75        3.19      3.24 o 
   7   6  12        5.40        6.44      3.63 o 
   8   6  12       15.43       20.43      5.32 o 
   9   6  12        5.66        2.46      5.48 o 
  -6   7  12       10.86        4.91      6.12 o 
  -5   7  12       20.14       18.58      5.29 o 
  -4   7  12        6.49        2.93      3.61 o 
  -3   7  12       63.60       65.17      6.99 o 
  -2   7  12       55.52       58.44      5.80 o 
  -1   7  12       13.81       13.38      3.45 o 
   0   7  12        0.32       -0.05      2.22 o 
   1   7  12       60.67       62.67      4.97 o 
   2   7  12       43.76       41.43      4.29 o 
   3   7  12       89.84       87.26      5.57 o 
   4   7  12      138.79      149.60      6.70 o 
   5   7  12      227.89      217.73      7.52 o 
   6   7  12       24.51       17.37      5.24 o 
   7   7  12        1.85        1.78      3.80 o 
   8   7  12        9.21        8.61      5.45 o 
   9   7  12        1.10       -2.67      6.02 o 
  -5   8  12       28.59       22.63      7.09 o 
  -4   8  12       32.62       31.56      6.83 o 
  -3   8  12        0.23       -3.36      3.36 o 
  -2   8  12       32.63       28.44      4.84 o 
  -1   8  12       13.84       15.32      3.90 o 
   0   8  12        6.26        4.69      2.89 o 
   1   8  12      145.27      141.73      7.31 o 
   2   8  12      331.30      344.74      9.02 o 
   3   8  12        0.07        0.52      2.63 o 
   4   8  12       54.13       59.20      5.43 o 
   5   8  12       69.42       63.43      5.65 o 
   6   8  12       21.98       15.19      5.20 o 
   7   8  12        0.39        0.73      4.23 o 
   8   8  12        6.47       10.99      6.61 o 
  -4   9  12       10.52        9.13      5.77 o 
  -3   9  12       48.96       59.22      7.49 o 
  -2   9  12      116.80      121.02      8.65 o 
  -1   9  12        3.93        4.94      3.52 o 
   0   9  12       90.48       94.84      7.42 o 
   1   9  12       66.08       70.45      5.95 o 
   2   9  12       49.11       47.67      5.18 o 
   3   9  12       12.63        9.49      3.42 o 
   4   9  12       10.86        7.56      3.34 o 
   5   9  12        1.68       -0.28      2.99 o 
   6   9  12        4.40        7.66      4.93 o 
   7   9  12       17.83       25.39      6.64 o 
   8   9  12       10.82       13.75      8.75 o 
  -4  10  12       26.01       30.59     14.80 o 
  -3  10  12        2.69        1.00      4.29 o 
  -2  10  12        4.36        3.14      3.99 o 
  -1  10  12      140.57      149.47     10.66 o 
   0  10  12       14.39       10.70      4.10 o 
   1  10  12       20.70       17.36      4.46 o 
   2  10  12       56.83       62.36      6.03 o 
   3  10  12        4.75        4.78      3.36 o 
   4  10  12       33.92       32.79      5.03 o 
   5  10  12       41.36       38.76      5.84 o 
   6  10  12      105.43      124.31     11.62 o 
   7  10  12       11.27       14.59      6.18 o 
  -2  11  12       16.35       20.16      5.80 o 
  -1  11  12        1.38        6.28      4.65 o 
   0  11  12        5.60        6.51      4.56 o 
   1  11  12        2.50        4.02      3.85 o 
   2  11  12      101.49      103.23      7.95 o 
   3  11  12        1.23        0.92      3.40 o 
   4  11  12       71.85       77.41      6.61 o 
   5  11  12       48.57       59.02      6.54 o 
   6  11  12       40.89       41.27      8.33 o 
  -1  12  12        2.25        1.79      4.61 o 
   0  12  12       70.78       70.74      8.03 o 
   1  12  12       24.85       26.89      5.29 o 
   2  12  12        0.48        1.49      3.54 o 
   3  12  12        4.86        4.22      3.71 o 
   4  12  12       31.60       35.31      5.90 o 
   5  12  12        1.90        3.43      4.05 o 
  -2 -10  13        0.62        2.00      4.17 o 
  -1 -10  13        6.39        5.07      3.83 o 
   0 -10  13       21.03       20.74      4.53 o 
   1 -10  13        0.01        1.08      3.52 o 
   2 -10  13       13.64        7.81     11.30 o 
  -4  -9  13        6.27       10.25      5.78 o 
  -3  -9  13       15.61       15.18      5.51 o 
  -2  -9  13        4.08        5.11      3.71 o 
  -1  -9  13        1.21        1.34      3.31 o 
   0  -9  13        1.22       -0.96      3.06 o 
   1  -9  13        7.34        4.21      3.32 o 
   2  -9  13        4.81        2.50      3.54 o 
   3  -9  13        7.58        9.12      3.98 o 
  -5  -8  13        2.93        7.79      5.72 o 
  -4  -8  13        7.96       12.05      5.71 o 
  -3  -8  13        9.05       12.79      4.87 o 
  -2  -8  13       88.06       97.10      6.87 o 
  -1  -8  13        1.32        1.07      2.92 o 
   0  -8  13        0.74        0.69      2.73 o 
   1  -8  13      107.24      105.05      6.83 o 
   2  -8  13        2.17       -0.95      2.93 o 
   3  -8  13       13.68       13.47      4.28 o 
   4  -8  13        0.03        3.22      3.41 o 
   5  -8  13       13.95       16.37      5.70 o 
  -6  -7  13        0.20        6.34      6.55 o 
  -5  -7  13        0.01       -0.46      4.68 o 
  -4  -7  13        1.53       -0.41      4.28 o 
  -3  -7  13       25.04       23.98      5.42 o 
  -2  -7  13        1.08        1.22      2.79 o 
  -1  -7  13       13.15       12.86      3.23 o 
   0  -7  13      161.72      164.14      7.60 o 
   1  -7  13       15.16       19.11      3.54 o 
   2  -7  13        0.09        0.17      2.60 o 
   3  -7  13       73.70       69.37      6.45 o 
   4  -7  13       15.19       14.86      4.06 o 
   5  -7  13        4.40        4.44      3.92 o 
   6  -7  13        3.33        0.58      4.46 o 
  -6  -6  13        1.13       -4.11      4.79 o 
  -5  -6  13        2.13        2.99      5.00 o 
  -4  -6  13        0.39       -0.29      4.05 o 
  -3  -6  13       49.49       35.37      5.71 o 
  -2  -6  13        0.21       -1.06      2.56 o 
  -1  -6  13       13.64       12.32      2.96 o 
   0  -6  13        3.66        3.01      2.48 o 
   1  -6  13       44.55       51.05      4.60 o 
   2  -6  13       28.08       27.45      3.72 o 
   3  -6  13       15.87       13.68      3.52 o 
   4  -6  13        1.64        2.30      2.75 o 
   5  -6  13       26.76       28.12      4.91 o 
   6  -6  13        0.93        0.05      3.39 o 
  -7  -5  13        5.13        6.35      5.96 o 
  -6  -5  13        1.15       -1.76      4.68 o 
  -5  -5  13       11.24       16.63      5.08 o 
  -4  -5  13        1.19        2.55      3.42 o 
  -3  -5  13        2.97        6.13      3.28 o 
  -2  -5  13        1.17        0.81      2.70 o 
  -1  -5  13       58.66       58.69      4.39 o 
   0  -5  13       34.99       33.24      3.38 o 
   1  -5  13       65.17       68.91      4.54 o 
   2  -5  13       72.68       74.43      5.30 o 
   3  -5  13        4.34        3.68      2.77 o 
   4  -5  13       28.69       27.65      4.03 o 
   5  -5  13        0.13        1.10      2.93 o 
   6  -5  13       17.47       16.99      4.31 o 
   7  -5  13        6.53        3.84      4.28 o 
  -7  -4  13        0.25       -4.90      4.90 o 
  -6  -4  13        0.40       -3.35      4.48 o 
  -5  -4  13        1.79        1.84      3.73 o 
  -4  -4  13        2.90        1.60      3.38 o 
  -3  -4  13       25.67       19.29      3.54 o 
  -2  -4  13        1.45        2.95      2.50 o 
  -1  -4  13        6.52        1.75      1.90 o 
   0  -4  13        7.58       10.35      2.31 o 
   1  -4  13      229.54      244.75      8.60 o 
   2  -4  13      121.15      124.92      6.04 o 
   3  -4  13        0.23        2.31      2.52 o 
   4  -4  13        4.14        3.91      2.64 o 
   5  -4  13        1.97        2.21      2.88 o 
   6  -4  13        3.15       -0.31      3.04 o 
   7  -4  13       29.00       31.45      5.70 o 
   8  -4  13       11.71       15.89      6.68 o 
  -7  -3  13        5.51        2.18      6.36 o 
  -6  -3  13        0.01        0.08      4.10 o 
  -5  -3  13       26.54       26.45      4.82 o 
  -4  -3  13        9.38       11.47      3.70 o 
  -3  -3  13       91.92       85.89      5.85 o 
  -2  -3  13      254.93      278.35      8.20 o 
  -1  -3  13       22.70       28.13      2.65 o 
   0  -3  13       14.40       17.20      2.58 o 
   1  -3  13      258.29      242.77      6.87 o 
   2  -3  13      185.65      187.32      6.38 o 
   3  -3  13        7.21        3.39      2.13 o 
   4  -3  13      247.25      248.69      7.84 o 
   5  -3  13      253.32      236.89      9.56 o 
   6  -3  13       67.47       76.11      6.50 o 
   7  -3  13        0.34        1.13      3.42 o 
   8  -3  13        4.07        4.43      4.81 o 
  -7  -2  13        1.27        0.78      5.14 o 
  -6  -2  13        0.21        1.13      4.11 o 
  -5  -2  13        2.04        1.11      4.04 o 
  -4  -2  13        1.10        2.26      3.02 o 
  -3  -2  13        2.75        0.41      2.34 o 
  -2  -2  13      131.88      132.15      5.97 o 
  -1  -2  13      206.63      200.97      5.53 o 
   0  -2  13       41.72       43.26      3.23 o 
   1  -2  13       40.97       64.03      4.24 o 
   2  -2  13      533.28      527.68      9.44 o 
   3  -2  13      145.66      130.08      5.17 o 
   4  -2  13      227.49      227.21      7.29 o 
   5  -2  13       14.14       10.22      3.09 o 
   6  -2  13       68.16       70.39      6.12 o 
   7  -2  13        1.38        3.09      3.52 o 
   8  -2  13        0.00        3.23      4.29 o 
  -7  -1  13        3.06       -1.80      4.99 o 
  -6  -1  13       43.00       46.59      7.59 o 
  -5  -1  13       38.77       38.78      6.85 o 
  -4  -1  13        1.25       -1.20      2.85 o 
  -3  -1  13       44.08       51.20      4.49 o 
  -2  -1  13       42.47       36.13      3.79 o 
  -1  -1  13       45.81       53.56      3.08 o 
   0  -1  13      144.59      142.76      4.53 o 
   1  -1  13       95.12      105.73      3.79 o 
   2  -1  13      536.16      519.07      8.98 o 
   3  -1  13       18.05       19.18      2.58 o 
   4  -1  13      243.45      219.40      6.89 o 
   5  -1  13       92.37       81.69      5.46 o 
   6  -1  13        0.30       -1.54      2.74 o 
   7  -1  13        4.41        6.37      3.59 o 
   8  -1  13        2.31       -2.18      3.86 o 
   9  -1  13        6.69        7.32      5.15 o 
  -7   0  13       39.47       38.24      7.73 o 
  -6   0  13        0.03       -4.11      4.11 o 
  -5   0  13        0.00       -3.34      3.65 o 
  -4   0  13      346.84      334.37     11.54 o 
  -3   0  13       12.40       10.86      2.88 o 
  -2   0  13        0.00        1.67      2.04 o 
  -1   0  13       64.70       79.72      4.80 o 
   0   0  13      622.88      604.11      8.91 o 
   1   0  13       13.84       13.85      1.91 o 
   2   0  13      174.09      177.35      4.59 o 
   3   0  13       52.89       49.81      3.16 o 
   4   0  13        2.02        4.32      2.08 o 
   5   0  13      101.91      109.18      6.31 o 
   6   0  13       43.26       32.96      4.72 o 
   7   0  13       40.80       47.49      5.74 o 
   8   0  13        2.48        0.37      3.97 o 
   9   0  13        0.04        3.06      4.27 o 
  -7   1  13       17.37       11.58      6.08 o 
  -6   1  13        0.22        0.06      4.38 o 
  -5   1  13       17.83       15.63      5.01 o 
  -4   1  13        2.78       -0.92      3.17 o 
  -3   1  13       30.94       25.79      4.01 o 
  -2   1  13       18.33       16.59      3.29 o 
  -1   1  13        0.62        0.44      2.15 o 
   0   1  13        8.55        9.20      1.66 o 
   1   1  13        4.43        3.39      1.31 o 
   2   1  13      210.00      177.18      4.89 o 
   3   1  13       16.97       22.22      2.25 o 
   4   1  13        4.31        0.08      1.55 o 
   5   1  13      177.41      173.24      6.76 o 
   6   1  13      188.57      190.67      8.37 o 
   7   1  13        1.66        2.91      3.24 o 
   8   1  13        3.67        6.09      4.34 o 
   9   1  13        2.16       -0.57      4.06 o 
  -7   2  13        0.00       -4.43      5.89 o 
  -6   2  13        0.20       -2.64      4.28 o 
  -5   2  13        4.42        2.08      4.15 o 
  -4   2  13        9.65       10.20      3.77 o 
  -3   2  13        4.55        4.13      2.90 o 
  -2   2  13        7.40        6.30      2.68 o 
  -1   2  13        5.98        4.91      2.53 o 
   0   2  13       33.88       34.35      2.76 o 
   1   2  13        8.33        4.50      1.43 o 
   2   2  13        0.94        0.93      1.45 o 
   3   2  13        3.50       11.57      2.04 o 
   4   2  13      366.13      366.00      7.19 o 
   5   2  13      204.55      186.06      6.27 o 
   6   2  13        1.10        2.68      2.91 o 
   7   2  13        8.07        7.65      3.57 o 
   8   2  13        9.30       10.30      4.19 o 
   9   2  13       16.91        7.57      5.70 o 
  -7   3  13        0.14       -1.51      6.23 o 
  -6   3  13       42.53       40.24      8.35 o 
  -5   3  13        0.11       -3.15      3.86 o 
  -4   3  13        6.77        8.91      3.85 o 
  -3   3  13      132.24      133.50      7.33 o 
  -2   3  13        6.52        5.10      2.70 o 
  -1   3  13      154.54      134.49      6.72 o 
   0   3  13        0.21        0.51      1.74 o 
   1   3  13      347.11      331.20      6.57 o 
   2   3  13      110.73      119.01      4.71 o 
   3   3  13       91.29      102.59      4.31 o 
   4   3  13      236.51      197.01      5.60 o 
   5   3  13        0.03       -1.48      1.95 o 
   6   3  13       14.85       15.75      3.36 o 
   7   3  13      294.23      274.97     12.24 o 
   8   3  13        4.83        1.97      4.55 o 
   9   3  13        0.06       -0.92      4.96 o 
  -7   4  13       17.52        6.48      7.26 o 
  -6   4  13        4.00        6.34      5.39 o 
  -5   4  13        0.53        2.85      4.47 o 
  -4   4  13        7.96        7.14      3.76 o 
  -3   4  13      140.23      136.92      8.51 o 
  -2   4  13       23.78       23.94      3.88 o 
  -1   4  13       11.10       13.30      2.94 o 
   0   4  13      473.83      498.23      9.89 o 
   1   4  13      611.18      567.76      8.62 o 
   2   4  13        0.11        0.71      1.76 o 
   3   4  13      208.92      224.46      6.29 o 
   4   4  13      178.80      190.02      6.18 o 
   5   4  13       12.69       11.20      2.95 o 
   6   4  13       53.11       42.98      5.12 o 
   7   4  13       85.44       87.56      7.09 o 
   8   4  13       31.38       30.36      6.65 o 
   9   4  13       56.67       68.26      9.54 o 
  -6   5  13        0.02       -0.33      5.08 o 
  -5   5  13       64.20       57.97      9.57 o 
  -4   5  13       48.61       44.81      5.89 o 
  -3   5  13        7.95       14.88      4.16 o 
  -2   5  13        2.89        2.10      2.56 o 
  -1   5  13      314.62      300.45      8.46 o 
   0   5  13       72.30       88.41      5.00 o 
   1   5  13        6.90        4.92      2.02 o 
   2   5  13      145.30      155.35      6.15 o 
   3   5  13       31.76       31.85      3.68 o 
   4   5  13       26.19       47.19      4.11 o 
   5   5  13      693.93      743.61     13.11 o 
   6   5  13        0.03        2.62      3.04 o 
   7   5  13       22.65       22.40      4.54 o 
   8   5  13       33.13       28.32      5.92 o 
   9   5  13        3.00        4.49      5.56 o 
  -6   6  13        0.33        2.51      5.77 o 
  -5   6  13        1.92        0.51      4.95 o 
  -4   6  13        4.39        2.85      3.50 o 
  -3   6  13      132.04      127.49      8.49 o 
  -2   6  13       96.20       92.97      6.29 o 
  -1   6  13        0.34        1.60      2.78 o 
   0   6  13        5.31        6.37      2.62 o 
   1   6  13      322.20      323.69      8.54 o 
   2   6  13       40.17       30.05      3.76 o 
   3   6  13      105.24      109.14      6.34 o 
   4   6  13      109.18       93.82      5.72 o 
   5   6  13       34.93       35.05      4.00 o 
   6   6  13       28.09       21.83      4.83 o 
   7   6  13       19.31       16.59      4.37 o 
   8   6  13       16.96       17.00      5.32 o 
   9   6  13       11.50       10.80      7.22 o 
  -5   7  13        5.46        9.79      5.15 o 
  -4   7  13       80.82       79.95      8.18 o 
  -3   7  13        1.44       -2.93      3.28 o 
  -2   7  13      114.98      110.84      8.34 o 
  -1   7  13        1.64        0.42      2.71 o 
   0   7  13        3.01        0.55      2.37 o 
   1   7  13       19.43       29.26      3.94 o 
   2   7  13       71.80       59.76      5.11 o 
   3   7  13       11.53       19.17      3.30 o 
   4   7  13      270.69      267.96      8.16 o 
   5   7  13        0.91        3.11      2.66 o 
   6   7  13       60.37       60.86      6.87 o 
   7   7  13       57.94       60.58      8.11 o 
   8   7  13        2.94        6.37      5.99 o 
   9   7  13        1.20        7.65     11.80 o 
  -5   8  13       50.11       54.00      8.87 o 
  -4   8  13        0.01        0.35      4.77 o 
  -3   8  13        7.66        5.39      4.19 o 
  -2   8  13        0.09       -2.94      2.94 o 
  -1   8  13        0.09       -2.49      2.81 o 
   0   8  13       16.90       15.29      3.94 o 
   1   8  13       72.08       75.11      5.83 o 
   2   8  13      209.41      221.58      7.65 o 
   3   8  13       79.91       78.67      5.65 o 
   4   8  13       80.82       77.64      6.16 o 
   5   8  13       15.54       24.77      4.26 o 
   6   8  13        8.96        5.09      4.64 o 
   7   8  13        9.87       14.45      5.73 o 
   8   8  13        2.45       -2.70      5.33 o 
  -4   9  13       27.19       22.89      6.90 o 
  -3   9  13       64.00       74.53      8.37 o 
  -2   9  13        1.61        2.88      3.88 o 
  -1   9  13       54.89       69.25      6.81 o 
   0   9  13       64.71       70.48      6.65 o 
   1   9  13       16.99       17.52      4.15 o 
   2   9  13      227.09      220.97      8.72 o 
   3   9  13       11.76       11.38      3.65 o 
   4   9  13       15.86       16.10      3.92 o 
   5   9  13       47.54       51.19      5.59 o 
   6   9  13       51.54       50.98      7.99 o 
   7   9  13       33.15       44.60      7.87 o 
   8   9  13        7.78       10.20      8.74 o 
  -3  10  13        4.44        5.44      4.92 o 
  -2  10  13       10.31       11.72      4.69 o 
  -1  10  13       72.59       65.40      7.70 o 
   0  10  13       26.47       26.32      5.55 o 
   1  10  13        0.95       -1.12      3.21 o 
   2  10  13        4.96        7.56      3.63 o 
   3  10  13        1.61        3.94      3.38 o 
   4  10  13       27.13       29.32      4.93 o 
   5  10  13        0.95        6.05      3.69 o 
   6  10  13        0.66       -0.81      4.63 o 
   7  10  13        1.80        3.38      5.46 o 
  -2  11  13        0.43       -4.19      4.19 o 
  -1  11  13        0.52       -0.66      4.25 o 
   0  11  13       32.04       29.15      6.50 o 
   1  11  13        0.13        0.35      3.63 o 
   2  11  13       32.72       33.73      5.84 o 
   3  11  13        7.56        7.70      3.95 o 
   4  11  13        0.14        2.34      3.66 o 
   5  11  13       42.28       52.45      6.32 o 
   6  11  13        8.12        2.80      5.54 o 
   0  12  13        6.75       13.37      5.16 o 
   1  12  13        2.25        4.02      4.40 o 
   2  12  13       36.13       31.08      5.52 o 
   3  12  13        6.14       10.05      4.22 o 
   4  12  13       19.17       14.18      4.47 o 
   5  12  13        3.53        2.36      4.84 o 
  -3  -9  14       15.27       21.33      6.65 o 
  -2  -9  14        1.63        2.79      4.33 o 
  -1  -9  14        1.99       -1.00      3.34 o 
   0  -9  14       16.48       21.95      4.35 o 
   1  -9  14       14.60       19.95      4.21 o 
   2  -9  14        0.67        1.03      3.49 o 
   3  -9  14       33.05       40.46      7.27 o 
  -4  -8  14       10.41       12.27      5.99 o 
  -3  -8  14       57.37       49.81      8.12 o 
  -2  -8  14        2.88        4.74      4.07 o 
  -1  -8  14        9.12       13.93      3.71 o 
   0  -8  14       13.57       14.18      3.71 o 
   1  -8  14       15.72       17.98      3.86 o 
   2  -8  14        3.20        0.91      3.21 o 
   3  -8  14        0.20        0.61      3.38 o 
   4  -8  14       10.33       10.77      4.03 o 
  -5  -7  14       10.61       13.06      5.97 o 
  -4  -7  14        2.80        3.65      4.78 o 
  -3  -7  14       16.05       15.47      5.06 o 
  -2  -7  14        2.25        3.85      4.08 o 
  -1  -7  14       53.63       51.86      4.97 o 
   0  -7  14        0.54        3.01      2.78 o 
   1  -7  14        0.79       -0.78      2.61 o 
   2  -7  14       77.46       80.42      6.43 o 
   3  -7  14        6.27        4.08      3.46 o 
   4  -7  14       30.46       34.27      5.29 o 
   5  -7  14        8.65        7.79      4.41 o 
  -6  -6  14        0.28       -0.77      5.13 o 
  -5  -6  14        2.48        2.22      4.71 o 
  -4  -6  14        4.01        0.62      4.32 o 
  -3  -6  14        7.60        9.30      4.23 o 
  -2  -6  14        4.49        0.46      3.53 o 
  -1  -6  14       49.03       51.02      4.63 o 
   0  -6  14       10.52        8.96      3.09 o 
   1  -6  14       48.41       41.53      4.31 o 
   2  -6  14        5.38        6.59      2.99 o 
   3  -6  14        1.45       -1.92      2.70 o 
   4  -6  14        0.88       -0.16      2.76 o 
   5  -6  14        1.36        4.04      3.47 o 
   6  -6  14        0.61        0.07      3.52 o 
  -6  -5  14       10.22       13.65      6.12 o 
  -5  -5  14       18.74       24.61      5.56 o 
  -4  -5  14        1.73        1.34      3.72 o 
  -3  -5  14       33.41       32.46      5.22 o 
  -2  -5  14      105.15       91.74      7.77 o 
  -1  -5  14        4.68        2.60      2.32 o 
   0  -5  14       18.80       14.37      2.92 o 
   1  -5  14       18.26       17.34      2.92 o 
   2  -5  14       13.31       12.58      3.10 o 
   3  -5  14        6.45        3.88      2.78 o 
   4  -5  14       18.00       19.44      3.71 o 
   5  -5  14       21.83       23.59      4.48 o 
   6  -5  14        1.13        2.13      3.43 o 
   7  -5  14       12.23        8.82      5.10 o 
  -6  -4  14        0.42        1.16      5.00 o 
  -5  -4  14        4.10        2.69      4.02 o 
  -4  -4  14       15.70       11.26      4.16 o 
  -3  -4  14        0.02        0.58      2.66 o 
  -2  -4  14       12.84        8.41      3.18 o 
  -1  -4  14        6.50        8.79      2.30 o 
   0  -4  14       93.71       81.97      4.68 o 
   1  -4  14       60.59       48.80      4.30 o 
   2  -4  14      134.42      118.99      6.38 o 
   3  -4  14       80.79       68.03      5.65 o 
   4  -4  14       44.82       49.23      4.82 o 
   5  -4  14        0.76        2.30      2.94 o 
   6  -4  14        5.99        8.25      3.73 o 
   7  -4  14        1.51        0.94      3.52 o 
  -7  -3  14        0.30       -0.51      6.11 o 
  -6  -3  14        4.38        3.38      5.84 o 
  -5  -3  14        0.01       -0.27      3.76 o 
  -4  -3  14        5.42        4.54      3.46 o 
  -3  -3  14       22.30       15.42      3.43 o 
  -2  -3  14      109.20      113.50      6.57 o 
  -1  -3  14       19.65       17.65      2.75 o 
   0  -3  14        7.03       11.74      2.46 o 
   1  -3  14        0.12       -0.42      1.99 o 
   2  -3  14      292.62      292.97      7.87 o 
   3  -3  14        0.29        0.60      2.13 o 
   4  -3  14       59.23       52.61      4.76 o 
   5  -3  14       74.53       81.54      6.03 o 
   6  -3  14        6.70       10.83      3.59 o 
   7  -3  14        4.40        5.51      3.96 o 
   8  -3  14       25.43       26.78      6.57 o 
  -7  -2  14        0.41        4.40      5.64 o 
  -6  -2  14        5.52        8.71      5.38 o 
  -5  -2  14        0.06       -3.82      3.93 o 
  -4  -2  14      156.58      153.19      8.33 o 
  -3  -2  14        9.95       12.18      3.21 o 
  -2  -2  14        4.21        3.20      2.55 o 
  -1  -2  14       17.61       20.31      3.26 o 
   0  -2  14      367.57      343.49      7.77 o 
   1  -2  14        7.86        5.76      2.18 o 
   2  -2  14       38.60       48.78      4.05 o 
   3  -2  14      340.77      360.09      8.02 o 
   4  -2  14      319.76      293.87      8.32 o 
   5  -2  14       14.14       15.81      3.38 o 
   6  -2  14        6.01        5.82      3.59 o 
   7  -2  14        0.05       -0.87      3.30 o 
   8  -2  14       47.11       64.35      8.45 o 
  -7  -1  14       42.71       37.35      7.98 o 
  -6  -1  14        0.46        1.32      4.97 o 
  -5  -1  14        2.94        6.78      4.71 o 
  -4  -1  14       98.06       79.84      7.34 o 
  -3  -1  14        0.78        1.99      2.84 o 
  -2  -1  14       56.95       72.64      5.15 o 
  -1  -1  14      120.29      115.99      5.82 o 
   0  -1  14      135.82      156.64      4.96 o 
   1  -1  14      286.99      272.72      6.16 o 
   2  -1  14      223.43      218.49      6.42 o 
   3  -1  14       37.42       33.22      3.25 o 
   4  -1  14        9.44        8.84      2.65 o 
   5  -1  14       54.20       50.99      4.64 o 
   6  -1  14        1.04        0.10      2.90 o 
   7  -1  14       15.94       22.15      4.80 o 
   8  -1  14        0.00       -3.57      3.93 o 
   9  -1  14        0.01        2.17      6.12 o 
  -7   0  14        2.38        5.47      5.83 o 
  -6   0  14        1.02        4.49      4.97 o 
  -5   0  14       26.52       25.75      5.98 o 
  -4   0  14        1.77        1.04      3.53 o 
  -3   0  14      390.68      360.44     11.67 o 
  -2   0  14      500.24      484.97     11.25 o 
  -1   0  14        8.79        8.62      2.52 o 
   0   0  14       22.09       16.90      2.03 o 
   1   0  14        0.05       -0.20      1.41 o 
   2   0  14        0.32        0.72      1.48 o 
   3   0  14       16.22       15.78      2.44 o 
   4   0  14        0.76       -1.39      1.91 o 
   5   0  14       68.02       81.34      5.84 o 
   6   0  14        1.43        3.05      2.98 o 
   7   0  14        2.60        1.51      3.26 o 
   8   0  14        0.28        1.64      4.15 o 
   9   0  14       21.52       21.31      6.17 o 
  -7   1  14        4.02        4.62      5.64 o 
  -6   1  14       10.20        7.04      5.34 o 
  -5   1  14       32.64       29.85      6.01 o 
  -4   1  14        0.70        1.52      3.42 o 
  -3   1  14      163.00      183.61      8.91 o 
  -2   1  14      158.96      143.79      7.07 o 
  -1   1  14      324.56      340.18      9.32 o 
   0   1  14      311.77      322.16      7.20 o 
   1   1  14      271.99      267.39      5.09 o 
   2   1  14      306.65      281.77      7.24 o 
   3   1  14      128.16      128.65      4.71 o 
   4   1  14       14.34       11.85      2.74 o 
   5   1  14      226.23      230.13      7.80 o 
   6   1  14       59.78       55.10      5.76 o 
   7   1  14        0.26       -2.97      2.97 o 
   8   1  14        1.67        2.00      4.09 o 
   9   1  14       11.41        9.04      4.79 o 
  -7   2  14       12.38        8.06      6.09 o 
  -6   2  14       20.72       20.68      5.91 o 
  -5   2  14        0.61        2.41      4.41 o 
  -4   2  14       10.60       12.95      4.30 o 
  -3   2  14      331.12      331.34     12.72 o 
  -2   2  14        7.60        5.77      2.91 o 
  -1   2  14       87.92       89.37      6.01 o 
   0   2  14      453.10      443.15      8.34 o 
   1   2  14      158.64      184.38      5.28 o 
   2   2  14       31.47       30.55      3.10 o 
   3   2  14      136.45      138.61      5.18 o 
   4   2  14       24.91       24.16      2.83 o 
   5   2  14       42.81       42.49      4.30 o 
   6   2  14       12.35        8.32      3.35 o 
   7   2  14       11.68       10.76      3.92 o 
   8   2  14        0.13       -3.13      3.54 o 
   9   2  14        0.00       -1.36      4.94 o 
  -7   3  14        0.84        4.08      6.96 o 
  -6   3  14        9.06        9.51      5.77 o 
  -5   3  14        6.27        8.78      5.10 o 
  -4   3  14       31.77       19.58      5.88 o 
  -3   3  14      126.32      109.70      8.12 o 
  -2   3  14       47.20       51.19      5.14 o 
  -1   3  14        7.68       11.01      2.83 o 
   0   3  14      124.64      119.73      5.16 o 
   1   3  14        6.27        6.12      2.00 o 
   2   3  14        8.04        4.51      2.02 o 
   3   3  14        6.32       11.24      2.41 o 
   4   3  14       11.51       13.05      2.39 o 
   5   3  14       91.90       86.56      5.26 o 
   6   3  14       30.38       28.37      4.12 o 
   7   3  14       11.62        7.22      4.05 o 
   8   3  14        0.59        0.31      4.47 o 
   9   3  14        1.09        2.81      5.33 o 
  -6   4  14        0.36       -1.14      4.89 o 
  -5   4  14       54.30       40.03      8.78 o 
  -4   4  14       17.86       21.91      4.99 o 
  -3   4  14        9.92        7.24      3.74 o 
  -2   4  14       32.85       34.24      4.58 o 
  -1   4  14      113.72      115.76      6.28 o 
   0   4  14       11.41       12.54      2.58 o 
   1   4  14      273.84      259.45      6.36 o 
   2   4  14      479.02      470.35      8.78 o 
   3   4  14        8.43       13.25      2.58 o 
   4   4  14      174.46      171.66      6.67 o 
   5   4  14      132.70      144.96      7.00 o 
   6   4  14       18.17       16.42      3.92 o 
   7   4  14        3.70        6.43      3.58 o 
   8   4  14        1.12        3.74      4.84 o 
   9   4  14        5.25        8.77      6.01 o 
  -6   5  14        7.19        6.69      5.75 o 
  -5   5  14        0.04        2.97      4.90 o 
  -4   5  14       11.77        7.07      4.21 o 
  -3   5  14        5.46        5.67      3.74 o 
  -2   5  14       61.11       53.78      5.07 o 
  -1   5  14        9.37       14.97      3.22 o 
   0   5  14        5.12        1.03      2.28 o 
   1   5  14      625.38      620.91     10.64 o 
   2   5  14       55.74       51.63      4.51 o 
   3   5  14       40.67       40.53      4.15 o 
   4   5  14      575.78      530.83     11.17 o 
   5   5  14        3.05        5.43      3.16 o 
   6   5  14       24.94       21.10      4.72 o 
   7   5  14       10.24        8.79      3.83 o 
   8   5  14       17.03       13.67      5.01 o 
   9   5  14        3.45        0.17      6.37 o 
  -6   6  14        1.58        0.12      5.41 o 
  -5   6  14       12.96       15.89      6.37 o 
  -4   6  14       54.13       47.48      5.78 o 
  -3   6  14       12.40        5.89      3.59 o 
  -2   6  14        0.87        1.81      2.78 o 
  -1   6  14        5.51        3.53      3.14 o 
   0   6  14       73.51       68.54      5.94 o 
   1   6  14        5.91        6.16      2.74 o 
   2   6  14        0.53        0.51      2.40 o 
   3   6  14       44.10       39.95      4.35 o 
   4   6  14       63.51       65.76      5.02 o 
   5   6  14       10.65        5.08      3.31 o 
   6   6  14       16.01       15.12      4.34 o 
   7   6  14       18.03       13.44      4.56 o 
   8   6  14        1.17        0.81      4.68 o 
   9   6  14       24.88       10.81     13.13 o 
  -5   7  14       20.83       23.23      6.82 o 
  -4   7  14        4.68       -2.05      4.02 o 
  -3   7  14       34.98       33.07      5.84 o 
  -2   7  14        1.90        2.80      3.23 o 
  -1   7  14       11.08       12.07      3.67 o 
   0   7  14        0.57        1.83      2.85 o 
   1   7  14        9.53        7.50      3.15 o 
   2   7  14       83.14       87.44      6.56 o 
   3   7  14       41.19       37.18      4.17 o 
   4   7  14        0.36        0.17      2.50 o 
   5   7  14      267.56      279.41      8.62 o 
   6   7  14       33.36       27.09      5.31 o 
   7   7  14       56.41       56.65      8.22 o 
   8   7  14        0.29       -2.71      5.22 o 
  -4   8  14        4.47        7.00      5.50 o 
  -3   8  14       10.67       12.28      4.89 o 
  -2   8  14       15.80       13.51      4.25 o 
  -1   8  14       17.76       19.86      4.27 o 
   0   8  14        0.00        1.52      3.01 o 
   1   8  14       61.84       53.63      5.57 o 
   2   8  14        4.66        5.66      2.85 o 
   3   8  14        5.29        8.04      2.95 o 
   4   8  14       46.39       48.91      5.17 o 
   5   8  14       56.73       50.40      5.42 o 
   6   8  14       12.73       16.87      5.61 o 
   7   8  14       13.23       12.55      5.63 o 
   8   8  14        8.73        8.03      6.50 o 
  -4   9  14       76.03       57.44      9.12 o 
  -3   9  14        0.14        3.23      4.61 o 
  -2   9  14        2.26        2.35      3.91 o 
  -1   9  14        1.19        3.41      3.75 o 
   0   9  14        2.16        3.52      3.80 o 
   1   9  14       25.36       23.23      4.60 o 
   2   9  14        0.24        0.54      3.02 o 
   3   9  14       17.09       11.13      3.68 o 
   4   9  14       23.87       24.99      4.48 o 
   5   9  14        9.52        8.11      3.55 o 
   6   9  14        1.29       -1.79      4.33 o 
   7   9  14        4.99        5.70      5.43 o 
  -3  10  14       12.96       14.47      5.76 o 
  -2  10  14       21.19       16.32      5.06 o 
  -1  10  14        3.17        3.88      4.39 o 
   0  10  14       37.85       36.78      6.29 o 
   1  10  14       38.68       41.84      5.82 o 
   2  10  14        1.75        2.32      3.50 o 
   3  10  14        4.90        7.03      3.59 o 
   4  10  14        1.67        2.31      3.51 o 
   5  10  14        0.58        0.55      3.39 o 
   6  10  14        1.48        0.99      4.86 o 
   7  10  14        0.02       -5.44      5.44 o 
  -2  11  14        9.86        6.34      5.34 o 
  -1  11  14       12.74       15.70      5.48 o 
   0  11  14        7.95        7.60      4.91 o 
   1  11  14        0.00       -0.43      4.17 o 
   2  11  14       11.68       10.24      4.48 o 
   3  11  14        6.29       12.71      4.35 o 
   4  11  14       11.38       15.29      4.65 o 
   5  11  14        0.05        0.07      3.85 o 
   6  11  14       30.28       37.65      7.97 o 
   0  12  14       63.86       74.34     12.02 o 
   1  12  14       30.34       43.25      7.54 o 
   2  12  14        1.95        4.70      4.49 o 
   3  12  14        9.19        9.00      4.88 o 
   4  12  14        7.43        9.78      4.30 o 
  -2  -9  15        3.77        5.00      4.88 o 
  -1  -9  15       28.64       28.11      5.45 o 
   0  -9  15        0.06        4.11      3.58 o 
   1  -9  15        8.87       12.96      4.03 o 
   2  -9  15        2.22        1.75      3.70 o 
  -4  -8  15        0.31        2.11      6.16 o 
  -3  -8  15       10.47       17.59      6.32 o 
  -2  -8  15       23.12       26.79      6.12 o 
  -1  -8  15        0.30        0.55      3.61 o 
   0  -8  15        5.38       10.87      3.83 o 
   1  -8  15       10.78        8.49      3.45 o 
   2  -8  15       34.56       30.23      4.91 o 
   3  -8  15        2.41       -2.86      3.44 o 
   4  -8  15        9.10        8.41      4.69 o 
  -5  -7  15        1.61        2.52      7.38 o 
  -4  -7  15        7.24        8.37      5.49 o 
  -3  -7  15        0.72        1.56      4.60 o 
  -2  -7  15       19.04       22.14      5.59 o 
  -1  -7  15        4.95        3.05      3.20 o 
   0  -7  15       32.80       40.01      4.96 o 
   1  -7  15      178.35      186.11      8.08 o 
   2  -7  15       33.97       32.25      5.14 o 
   3  -7  15        3.04        4.14      3.46 o 
   4  -7  15        2.04        2.68      3.56 o 
   5  -7  15        0.69        0.38      4.35 o 
  -5  -6  15        4.77        5.53      6.00 o 
  -4  -6  15        0.37        0.42      4.69 o 
  -3  -6  15        0.97       -1.38      4.19 o 
  -2  -6  15        3.30        4.02      3.98 o 
  -1  -6  15       99.93      110.09      7.36 o 
   0  -6  15        1.79        5.42      2.83 o 
   1  -6  15       37.44       36.23      4.29 o 
   2  -6  15        1.96        3.03      2.95 o 
   3  -6  15        3.02       -1.70      3.24 o 
   4  -6  15       11.13        9.75      3.47 o 
   5  -6  15       31.82       32.31      5.31 o 
   6  -6  15        0.77        0.37      3.93 o 
  -6  -5  15        3.17        2.70      5.43 o 
  -5  -5  15        5.92        8.99      5.66 o 
  -4  -5  15       18.89       23.27      6.04 o 
  -3  -5  15        4.84        9.45      4.63 o 
  -2  -5  15       78.58       85.47      7.69 o 
  -1  -5  15        0.01       -0.19      2.90 o 
   0  -5  15       94.34       81.91      5.34 o 
   1  -5  15       20.09       20.29      3.31 o 
   2  -5  15       42.34       51.01      4.72 o 
   3  -5  15       23.76       24.80      4.20 o 
   4  -5  15        4.50        2.81      2.90 o 
   5  -5  15       78.16       77.42      7.02 o 
   6  -5  15       16.43       20.06      4.77 o 
   7  -5  15        0.04        0.14      5.02 o 
  -6  -4  15        0.29       -4.26      5.60 o 
  -5  -4  15        0.68        2.66      4.95 o 
  -4  -4  15       24.97       24.38      5.23 o 
  -3  -4  15       12.39       12.71      4.83 o 
  -2  -4  15        2.79        3.58      3.01 o 
  -1  -4  15        6.40        4.49      2.90 o 
   0  -4  15       57.92       66.33      4.66 o 
   1  -4  15       29.45       32.92      3.95 o 
   2  -4  15      109.71      104.61      6.25 o 
   3  -4  15       76.60       82.21      6.25 o 
   4  -4  15        0.20        2.26      2.70 o 
   5  -4  15       73.07       67.50      6.35 o 
   6  -4  15       41.71       37.69      5.57 o 
   7  -4  15        6.33        5.87      4.04 o 
  -6  -3  15        7.97        3.08      6.25 o 
  -5  -3  15        0.63       -0.83      4.36 o 
  -4  -3  15       37.76       44.75      5.57 o 
  -3  -3  15       47.11       52.10      5.63 o 
  -2  -3  15       46.81       52.21      4.93 o 
  -1  -3  15        2.95        3.78      2.91 o 
   0  -3  15       29.69       39.16      3.61 o 
   1  -3  15        0.79        0.71      2.14 o 
   2  -3  15       18.32       17.78      3.15 o 
   3  -3  15      186.73      179.92      6.92 o 
   4  -3  15       68.22       73.62      5.96 o 
   5  -3  15       31.88       38.12      4.59 o 
   6  -3  15       22.96       21.53      4.54 o 
   7  -3  15       31.08       30.74      5.73 o 
   8  -3  15        4.60        4.60      5.82 o 
  -7  -2  15        7.25        7.65     12.30 o 
  -6  -2  15        1.59        3.09      5.10 o 
  -5  -2  15        5.69        2.88      4.63 o 
  -4  -2  15       21.08       17.15      4.78 o 
  -3  -2  15        6.62        3.94      3.16 o 
  -2  -2  15      126.24      121.01      6.63 o 
  -1  -2  15      314.89      325.35      8.78 o 
   0  -2  15       52.23       53.65      3.94 o 
   1  -2  15       61.14       58.48      4.40 o 
   2  -2  15      140.67      142.32      6.06 o 
   3  -2  15       29.42       28.70      3.58 o 
   4  -2  15       29.37       28.87      3.90 o 
   5  -2  15       69.89       65.84      5.45 o 
   6  -2  15       29.13       28.87      4.71 o 
   7  -2  15       21.35       26.18      5.14 o 
   8  -2  15       49.01       42.61      7.40 o 
  -7  -1  15       10.18       10.22      6.63 o 
  -6  -1  15       12.33        9.06      5.65 o 
  -5  -1  15        4.16        4.30      4.75 o 
  -4  -1  15       21.79       19.32      4.89 o 
  -3  -1  15        9.79        4.39      3.67 o 
  -2  -1  15       80.13       89.11      6.51 o 
  -1  -1  15        0.10        0.35      2.28 o 
   0  -1  15      430.10      474.29     13.82 o 
   1  -1  15        4.40        7.66      2.31 o 
   2  -1  15       27.55       24.71      3.14 o 
   3  -1  15       40.68       38.36      3.57 o 
   4  -1  15       40.98       42.07      4.23 o 
   5  -1  15        1.09        0.48      2.41 o 
   6  -1  15        6.08        4.79      3.41 o 
   7  -1  15        1.58        0.93      3.42 o 
   8  -1  15        2.46        1.17      4.51 o 
  -7   0  15        1.43        2.02      5.81 o 
  -6   0  15       12.06        9.05      5.67 o 
  -5   0  15       10.69        7.64      5.11 o 
  -4   0  15       65.09       67.05      7.04 o 
  -3   0  15      602.02      612.64     22.85 o 
  -2   0  15       22.57       29.78      4.31 o 
  -1   0  15       75.69       76.84      5.89 o 
   0   0  15      273.87      265.84      8.44 o 
   1   0  15       15.58       14.83      2.24 o 
   2   0  15       23.00       17.44      2.56 o 
   3   0  15       29.54       25.78      2.97 o 
   4   0  15       14.90       16.16      2.98 o 
   5   0  15       69.88       47.49      4.89 o 
   6   0  15        0.00        0.02      2.91 o 
   7   0  15       13.50       16.31      4.42 o 
   8   0  15        0.57       -1.26      4.04 o 
   9   0  15        2.58        2.39      6.37 o 
  -7   1  15        2.41        1.28      5.78 o 
  -6   1  15        2.06        1.89      5.03 o 
  -5   1  15        0.69       -0.82      4.20 o 
  -4   1  15        2.57       -3.33      3.39 o 
  -3   1  15       31.33       25.63      5.10 o 
  -2   1  15       26.11       19.72      3.93 o 
  -1   1  15       19.69       18.12      3.54 o 
   0   1  15      186.92      181.47      6.63 o 
   1   1  15        0.20        1.50      1.83 o 
   2   1  15      341.70      370.20      7.23 o 
   3   1  15        7.39        7.24      2.15 o 
   4   1  15        1.15        2.57      2.25 o 
   5   1  15      124.43      119.15      6.97 o 
   6   1  15        5.28        6.48      3.35 o 
   7   1  15        6.87        6.53      3.73 o 
   8   1  15        7.04        8.19      4.77 o 
   9   1  15        5.81        8.02      5.24 o 
  -6   2  15        8.09        5.20      5.36 o 
  -5   2  15        2.07        0.52      4.43 o 
  -4   2  15       12.64        7.69      4.02 o 
  -3   2  15       44.92       54.51      6.33 o 
  -2   2  15      375.66      336.85     10.11 o 
  -1   2  15        4.09        6.26      2.96 o 
   0   2  15       28.61       22.40      3.39 o 
   1   2  15      286.10      254.51      6.29 o 
   2   2  15       38.19       33.41      3.35 o 
   3   2  15       26.20       28.84      3.23 o 
   4   2  15       27.84       29.87      3.44 o 
   5   2  15       66.45       73.49      5.54 o 
   6   2  15       18.93       16.04      3.89 o 
   7   2  15       60.82       54.91      6.26 o 
   8   2  15        0.64       -1.07      4.52 o 
   9   2  15        1.10       -5.18      5.88 o 
  -6   3  15        2.25        0.61      5.27 o 
  -5   3  15        1.14        2.05      4.75 o 
  -4   3  15        4.85        4.02      3.85 o 
  -3   3  15       34.03       30.84      5.18 o 
  -2   3  15      178.48      177.61      8.06 o 
  -1   3  15       36.95       42.22      4.36 o 
   0   3  15       58.18       61.94      4.90 o 
   1   3  15      441.75      466.75      9.06 o 
   2   3  15      403.57      406.34      8.39 o 
   3   3  15       63.07       63.58      4.43 o 
   4   3  15       79.31       93.19      5.31 o 
   5   3  15       10.14       11.86      2.89 o 
   6   3  15        0.02       -1.11      3.11 o 
   7   3  15        4.44        4.63      4.03 o 
   8   3  15       11.25       15.17      5.98 o 
   9   3  15       16.83       17.23      7.78 o 
  -6   4  15        0.15        1.72      5.44 o 
  -5   4  15       15.47        9.46      5.61 o 
  -4   4  15        0.58       -0.41      3.51 o 
  -3   4  15        7.34       10.62      4.07 o 
  -2   4  15       66.92       66.14      5.54 o 
  -1   4  15        0.14        0.96      2.48 o 
   0   4  15      264.72      242.52      7.81 o 
   1   4  15       94.47       88.36      5.21 o 
   2   4  15       61.16       65.58      4.48 o 
   3   4  15      155.57      148.44      6.34 o 
   4   4  15       27.47       30.07      3.79 o 
   5   4  15        0.35        1.43      2.85 o 
   6   4  15        0.02        2.19      3.45 o 
   7   4  15      153.25      164.22     11.82 o 
   8   4  15        3.79        3.81      5.05 o 
   9   4  15        0.02       -1.65      6.19 o 
  -6   5  15        4.27       -0.91      5.50 o 
  -5   5  15       27.71       29.88      6.74 o 
  -4   5  15       15.39       12.45      4.74 o 
  -3   5  15        0.36       -0.62      3.08 o 
  -2   5  15       27.76       29.44      4.24 o 
  -1   5  15        2.35        4.42      2.81 o 
   0   5  15       30.40       32.42      4.02 o 
   1   5  15      177.71      189.75      7.25 o 
   2   5  15      289.07      309.06      8.63 o 
   3   5  15       78.63       84.24      5.79 o 
   4   5  15      138.87      149.36      7.01 o 
   5   5  15      469.24      485.84     12.50 o 
   6   5  15       12.03        4.88      3.65 o 
   7   5  15        3.04        3.45      3.81 o 
   8   5  15        0.12       -3.54      5.14 o 
   9   5  15        0.26        1.36      7.63 o 
  -5   6  15       23.09       21.79      6.06 o 
  -4   6  15       16.44       10.43      4.45 o 
  -3   6  15        1.62        2.39      3.43 o 
  -2   6  15       14.99       11.60      3.78 o 
  -1   6  15       78.72       73.72      6.39 o 
   0   6  15      139.07      150.89      8.16 o 
   1   6  15       10.05        6.17      2.85 o 
   2   6  15      300.88      336.51      9.25 o 
   3   6  15      311.59      312.64      9.18 o 
   4   6  15      102.70      104.47      6.20 o 
   5   6  15      215.60      215.95      9.09 o 
   6   6  15        5.95        2.28      3.58 o 
   7   6  15       13.09       12.72      4.72 o 
   8   6  15       13.04        9.05      5.38 o 
  -5   7  15        9.15        8.62      5.88 o 
  -4   7  15       17.72       15.66      5.33 o 
  -3   7  15       10.64       16.71      5.05 o 
  -2   7  15       11.38       16.18      4.24 o 
  -1   7  15        7.42        7.68      3.58 o 
   0   7  15       45.73       49.70      5.61 o 
   1   7  15        5.20        7.26      3.25 o 
   2   7  15       33.76       34.12      4.33 o 
   3   7  15        5.86        3.97      2.89 o 
   4   7  15        7.68        5.02      2.87 o 
   5   7  15       94.51       83.64      7.08 o 
   6   7  15        1.13        2.36      3.79 o 
   7   7  15       11.34        7.68      4.99 o 
   8   7  15        0.01        0.71      5.57 o 
  -4   8  15       23.34       22.40      6.93 o 
  -3   8  15        9.73        9.15      4.70 o 
  -2   8  15       74.80       84.07      7.56 o 
  -1   8  15        0.10       -1.70      3.11 o 
   0   8  15        9.81        8.64      3.74 o 
   1   8  15        2.70       -0.44      3.25 o 
   2   8  15        2.63        3.25      3.22 o 
   3   8  15       38.73       36.04      4.37 o 
   4   8  15       22.94       24.86      3.95 o 
   5   8  15       30.13       25.74      4.48 o 
   6   8  15        8.22       14.68      6.24 o 
   7   8  15        0.00        3.31      4.99 o 
   8   8  15        4.06        6.48      7.41 o 
  -3   9  15        7.26        5.31      4.83 o 
  -2   9  15        6.05        4.74      4.21 o 
  -1   9  15       51.88       56.51      6.62 o 
   0   9  15       17.54       11.58      4.61 o 
   1   9  15       30.65       30.16      6.31 o 
   2   9  15       65.45       76.66      6.99 o 
   3   9  15       19.47       13.30      3.93 o 
   4   9  15        0.76        0.08      3.15 o 
   5   9  15        8.51       12.51      3.99 o 
   6   9  15       19.51       24.34      6.65 o 
   7   9  15        2.70       12.42      5.99 o 
  -2  10  15        1.81        4.17      4.82 o 
  -1  10  15       17.78       12.60      5.26 o 
   0  10  15      145.87      146.63     10.96 o 
   1  10  15        6.23        5.70      4.42 o 
   2  10  15       34.14       33.26      5.47 o 
   3  10  15        0.40        1.66      3.44 o 
   4  10  15       32.48       39.12      5.50 o 
   5  10  15        3.74        5.38      3.88 o 
   6  10  15        0.68        3.37      5.52 o 
  -1  11  15        1.66       -1.92      4.38 o 
   0  11  15       32.81       34.65      6.85 o 
   1  11  15        9.64        6.26      4.74 o 
   2  11  15       14.30       17.26      5.13 o 
   3  11  15       52.73       47.34      6.54 o 
   4  11  15        3.30        5.28      4.00 o 
   5  11  15        0.01        1.77      3.98 o 
   1  12  15        6.01        2.60      7.87 o 
   2  12  15        6.10        2.47      4.87 o 
   3  12  15        5.38       -1.64      4.20 o 
   0  -9  16        9.64       13.99      4.78 o 
  -3  -8  16        3.75        6.08      5.72 o 
  -2  -8  16       27.15       33.75      6.65 o 
  -1  -8  16        0.83        2.86      4.46 o 
   0  -8  16       10.14       16.37      4.06 o 
   1  -8  16       10.13       13.97      3.95 o 
   2  -8  16       18.89       20.76      4.94 o 
   3  -8  16        5.05        4.51      4.08 o 
  -4  -7  16        0.14        3.52      5.29 o 
  -3  -7  16        0.88        4.76      5.10 o 
  -2  -7  16        2.95        5.81      4.49 o 
  -1  -7  16       33.65       38.02      6.46 o 
   0  -7  16       17.40       16.86      3.76 o 
   1  -7  16      115.37      128.09      7.57 o 
   2  -7  16        4.95        3.12      3.64 o 
   3  -7  16        1.63       -2.56      3.25 o 
   4  -7  16        0.22       -1.49      3.57 o 
  -5  -6  16        0.70        3.54      6.37 o 
  -4  -6  16        0.11        1.60      4.76 o 
  -3  -6  16        6.06        5.69      4.84 o 
  -2  -6  16        3.59        2.45      4.12 o 
  -1  -6  16       48.47       62.38      7.20 o 
   0  -6  16        7.06        5.82      2.99 o 
   1  -6  16        7.00        6.55      3.23 o 
   2  -6  16       10.65        7.60      3.62 o 
   3  -6  16       15.36       15.07      4.51 o 
   4  -6  16        5.92        6.37      3.64 o 
   5  -6  16        0.34       -2.46      3.38 o 
  -5  -5  16        1.00       -3.23      6.29 o 
  -4  -5  16       16.39       16.93      5.70 o 
  -3  -5  16        2.24        2.24      4.32 o 
  -2  -5  16        0.48        2.36      3.68 o 
  -1  -5  16        0.62       -0.77      3.43 o 
   0  -5  16       20.76       23.76      3.79 o 
   1  -5  16        0.68        0.16      2.34 o 
   2  -5  16        4.63        4.99      2.96 o 
   3  -5  16       10.23        6.12      3.30 o 
   4  -5  16       19.05       19.66      4.03 o 
   5  -5  16        1.80        3.23      3.43 o 
   6  -5  16       10.06       10.87      4.44 o 
  -6  -4  16        0.44        8.50      6.58 o 
  -5  -4  16        6.26        3.05      6.02 o 
  -4  -4  16        0.65        2.93      5.39 o 
  -3  -4  16        0.01       -0.11      4.01 o 
  -2  -4  16        9.98        8.36      3.49 o 
  -1  -4  16       62.32       51.07      5.56 o 
   0  -4  16        0.15        1.78      2.34 o 
   1  -4  16        5.49        7.58      2.62 o 
   2  -4  16       61.50       64.82      5.29 o 
   3  -4  16        0.09       -1.23      2.64 o 
   4  -4  16       14.43       17.95      3.66 o 
   5  -4  16       18.62       15.04      4.08 o 
   6  -4  16      126.56      141.44      9.47 o 
   7  -4  16       15.12       14.45      5.10 o 
  -6  -3  16        6.38       -4.85      5.82 o 
  -5  -3  16        0.20        0.50      5.29 o 
  -4  -3  16        5.94        9.80      4.46 o 
  -3  -3  16        0.03       -0.65      3.46 o 
  -2  -3  16       13.28       16.93      3.97 o 
  -1  -3  16        6.38        3.68      2.94 o 
   0  -3  16       22.76       20.89      3.26 o 
   1  -3  16       52.32       44.91      4.27 o 
   2  -3  16        1.47        0.18      2.32 o 
   3  -3  16       10.52        9.67      3.01 o 
   4  -3  16      218.56      215.00      7.96 o 
   5  -3  16        3.58        4.20      2.98 o 
   6  -3  16        4.59        5.53      3.59 o 
   7  -3  16        1.02       -1.49      3.73 o 
  -6  -2  16        4.66        5.24      5.79 o 
  -5  -2  16        0.06        2.32      4.82 o 
  -4  -2  16       21.86       23.37      5.23 o 
  -3  -2  16       61.71       60.07      6.76 o 
  -2  -2  16       66.34       67.80      6.03 o 
  -1  -2  16       21.11       14.29      3.60 o 
   0  -2  16      367.64      375.03      9.51 o 
   1  -2  16        5.10        4.05      2.40 o 
   2  -2  16        7.66        7.17      2.59 o 
   3  -2  16       30.39       30.40      3.88 o 
   4  -2  16        3.09        3.01      2.56 o 
   5  -2  16        1.65        0.18      2.58 o 
   6  -2  16       24.99       26.58      4.71 o 
   7  -2  16       23.82       22.39      5.17 o 
   8  -2  16        0.03       -4.17      4.93 o 
  -6  -1  16        3.55        5.98      5.74 o 
  -5  -1  16        0.58        2.83      4.76 o 
  -4  -1  16        9.16        6.42      4.24 o 
  -3  -1  16        0.27        3.47      3.69 o 
  -2  -1  16       22.90       21.14      4.15 o 
  -1  -1  16       55.35       58.97      5.55 o 
   0  -1  16      145.54      167.38      8.51 o 
   1  -1  16       54.91       49.78      4.14 o 
   2  -1  16       58.49       63.05      4.64 o 
   3  -1  16      251.31      253.25      7.10 o 
   4  -1  16       10.08       11.08      2.93 o 
   5  -1  16        1.14       -0.40      2.46 o 
   6  -1  16       10.30       12.82      4.09 o 
   7  -1  16        0.02       -2.20      3.31 o 
   8  -1  16        9.18        4.54      4.83 o 
  -6   0  16        4.93        2.72      5.54 o 
  -5   0  16        8.71        8.41      5.15 o 
  -4   0  16       11.37       15.97      4.72 o 
  -3   0  16      121.13      104.60      8.29 o 
  -2   0  16       75.13       77.15      6.40 o 
  -1   0  16       20.07       27.50      4.25 o 
   0   0  16       49.02       66.73      5.10 o 
   1   0  16      306.32      301.56      7.48 o 
   2   0  16        0.01       -1.53      1.92 o 
   3   0  16        1.90        0.56      1.96 o 
   4   0  16      131.45      143.12      6.45 o 
   5   0  16       36.81       39.65      4.66 o 
   6   0  16       46.08       49.92      6.01 o 
   7   0  16       13.13       13.80      4.34 o 
   8   0  16        7.53        8.75      5.14 o 
  -6   1  16        0.81       -0.50      5.23 o 
  -5   1  16        0.52       -0.90      4.50 o 
  -4   1  16       38.35       35.74      5.83 o 
  -3   1  16        1.27        4.87      3.89 o 
  -2   1  16      547.99      602.52     16.27 o 
  -1   1  16      296.02      305.27      9.71 o 
   0   1  16      108.31      132.01      6.63 o 
   1   1  16      762.16      824.57     11.91 o 
   2   1  16       74.36       61.91      4.41 o 
   3   1  16       93.00      101.69      6.09 o 
   4   1  16        3.08        3.75      2.54 o 
   5   1  16      190.31      203.33      7.82 o 
   6   1  16       58.29       49.77      5.82 o 
   7   1  16        5.86        6.15      3.77 o 
   8   1  16        1.85       -2.00      4.00 o 
  -6   2  16        0.33       -3.17      4.99 o 
  -5   2  16        2.12       -3.37      4.37 o 
  -4   2  16        3.12        3.67      3.73 o 
  -3   2  16       25.03       25.70      5.06 o 
  -2   2  16        0.89        0.73      3.27 o 
  -1   2  16        0.51       -2.61      2.65 o 
   0   2  16        5.58        6.17      2.67 o 
   1   2  16       59.02       59.79      4.52 o 
   2   2  16        2.17        1.79      2.10 o 
   3   2  16      565.76      579.95     10.33 o 
   4   2  16       65.70       58.69      5.45 o 
   5   2  16       40.57       37.62      4.81 o 
   6   2  16       23.16       17.73      4.11 o 
   7   2  16       67.77       61.60      7.24 o 
   8   2  16        0.17       -0.21      4.66 o 
   9   2  16        0.83        1.93      7.69 o 
  -6   3  16        8.42        9.09      5.97 o 
  -5   3  16        2.89        0.50      4.80 o 
  -4   3  16        8.66        8.28      4.23 o 
  -3   3  16        0.36        0.72      3.42 o 
  -2   3  16        7.08       15.04      3.91 o 
  -1   3  16        0.25       -1.31      2.38 o 
   0   3  16       37.00       35.28      4.05 o 
   1   3  16       99.62      106.04      5.61 o 
   2   3  16       90.52       98.21      5.44 o 
   3   3  16        8.54        8.11      2.62 o 
   4   3  16       18.38        9.68      2.96 o 
   5   3  16       38.02       43.94      5.74 o 
   6   3  16       31.99       27.81      6.00 o 
   7   3  16       17.91       16.18      5.68 o 
   8   3  16        5.95        8.04      5.42 o 
   9   3  16       34.70       49.57     10.43 o 
  -6   4  16        4.51        0.67      5.60 o 
  -5   4  16       11.73        8.73      5.61 o 
  -4   4  16       13.28       17.89      5.00 o 
  -3   4  16        9.10        4.76      3.97 o 
  -2   4  16       54.40       45.73      4.98 o 
  -1   4  16       31.98       28.37      4.10 o 
   0   4  16        8.19       11.34      3.07 o 
   1   4  16      118.29      139.68      6.05 o 
   2   4  16      238.71      227.66      6.87 o 
   3   4  16        6.18        3.72      2.62 o 
   4   4  16        1.25        2.49      2.49 o 
   5   4  16      279.29      274.13      9.71 o 
   6   4  16        8.09       12.55      4.90 o 
   7   4  16       58.89       53.43      7.90 o 
   8   4  16       63.41       71.74     11.06 o 
   9   4  16       14.19       19.95     13.47 o 
  -5   5  16        0.18        0.73      5.01 o 
  -4   5  16       34.16       24.82      5.36 o 
  -3   5  16        4.13        3.24      3.48 o 
  -2   5  16       55.42       45.06      5.05 o 
  -1   5  16       24.98       23.09      3.93 o 
   0   5  16       42.96       40.56      5.05 o 
   1   5  16        8.10       10.28      3.32 o 
   2   5  16      136.89      150.31      7.48 o 
   3   5  16      194.79      196.06      7.48 o 
   4   5  16       55.30       65.77      5.46 o 
   5   5  16       19.30       25.14      4.52 o 
   6   5  16        0.21       -1.16      3.37 o 
   7   5  16       24.41       25.38      6.22 o 
   8   5  16       11.14       14.64      6.97 o 
  -5   6  16       20.43       18.49      6.09 o 
  -4   6  16       36.84       28.14      5.32 o 
  -3   6  16        9.08        5.70      4.15 o 
  -2   6  16        7.34        6.88      4.03 o 
  -1   6  16       75.33       79.60      6.89 o 
   0   6  16       23.48       23.29      4.46 o 
   1   6  16       37.84       46.36      5.28 o 
   2   6  16      222.32      219.38      8.76 o 
   3   6  16       87.35       99.88      6.55 o 
   4   6  16       55.70       50.88      5.04 o 
   5   6  16       64.10       56.91      5.93 o 
   6   6  16       18.48       20.18      4.94 o 
   7   6  16        2.81        7.46      4.32 o 
   8   6  16        4.76        7.37      6.31 o 
  -4   7  16        1.49       -4.13      4.60 o 
  -3   7  16       39.08       28.08      5.92 o 
  -2   7  16       22.82       20.53      4.72 o 
  -1   7  16        0.78        2.42      3.23 o 
   0   7  16        6.57        9.99      3.75 o 
   1   7  16       70.54       72.71      7.11 o 
   2   7  16      166.14      171.67      8.41 o 
   3   7  16       54.73       51.95      5.26 o 
   4   7  16      107.94      119.82      6.92 o 
   5   7  16       15.90       17.13      4.31 o 
   6   7  16       16.06       19.06      5.07 o 
   7   7  16        0.25        4.28      5.05 o 
   8   7  16        0.21        4.96      6.27 o 
  -4   8  16        2.52        4.26      5.66 o 
  -3   8  16       38.21       51.21      7.51 o 
  -2   8  16       18.51       16.36      4.82 o 
  -1   8  16       15.74       15.30      4.46 o 
   0   8  16       54.12       55.10      6.21 o 
   1   8  16       25.24       22.36      4.96 o 
   2   8  16        8.82       10.11      3.74 o 
   3   8  16        9.18       11.88      3.38 o 
   4   8  16        2.41       -1.21      2.68 o 
   5   8  16        1.95       -1.66      3.66 o 
   6   8  16       14.35       20.38      6.12 o 
   7   8  16        0.09       -1.22      4.77 o 
  -3   9  16        0.76        2.03      4.78 o 
  -2   9  16       22.28       15.34      4.96 o 
  -1   9  16       76.41       76.85      7.53 o 
   0   9  16       78.11       83.45      8.29 o 
   1   9  16        1.32       -0.29      3.62 o 
   2   9  16       40.70       33.77      5.40 o 
   3   9  16        1.05        3.81      3.69 o 
   4   9  16        0.09        2.78      3.34 o 
   5   9  16       10.67       14.05      4.17 o 
   6   9  16       24.90       27.61      7.07 o 
   7   9  16        0.27       -1.60      5.09 o 
  -2  10  16       25.51       22.04      6.99 o 
  -1  10  16        1.05       -0.84      4.91 o 
   0  10  16        0.04       -1.14      4.24 o 
   1  10  16        0.51        3.31      4.25 o 
   2  10  16       35.86       39.73      6.65 o 
   3  10  16       63.75       66.69      7.21 o 
   4  10  16       28.97       26.95      5.09 o 
   5  10  16       28.81       30.39      5.36 o 
   6  10  16        1.09        2.29      5.60 o 
   0  11  16        3.80        1.00      4.68 o 
   1  11  16       82.03       80.82      9.02 o 
   2  11  16        0.05       -2.65      4.25 o 
   3  11  16        9.35       14.59      4.86 o 
   4  11  16       20.92       18.48      5.28 o 
   5  11  16       23.97       30.54      5.68 o 
  -2  -8  17        0.78        0.41      4.71 o 
  -1  -8  17        7.70        7.85      5.24 o 
   0  -8  17       16.10       14.21      4.97 o 
   1  -8  17        3.62        2.51      3.79 o 
   2  -8  17        0.63        0.33      3.96 o 
  -3  -7  17        0.00        4.55      5.24 o 
  -2  -7  17       20.72       20.29      5.69 o 
  -1  -7  17       22.84       19.89      5.52 o 
   0  -7  17        0.54        2.25      4.17 o 
   1  -7  17        3.22        4.11      3.50 o 
   2  -7  17        3.57        4.60      3.75 o 
   3  -7  17       23.24       26.18      5.19 o 
   4  -7  17        8.67       11.77      4.51 o 
  -4  -6  17       19.65       25.60      6.92 o 
  -3  -6  17        6.10        7.62      5.28 o 
  -2  -6  17        2.01        3.16      4.13 o 
  -1  -6  17        0.19        0.12      3.93 o 
   0  -6  17        2.87        2.49      4.04 o 
   1  -6  17       32.72       36.69      4.88 o 
   2  -6  17       47.36       45.73      5.70 o 
   3  -6  17        0.03        0.64      3.58 o 
   4  -6  17       17.18       15.84      4.43 o 
   5  -6  17        7.01        5.23      4.32 o 
  -5  -5  17        0.09        1.53      7.76 o 
  -4  -5  17        0.04       -1.72      5.44 o 
  -3  -5  17        1.80        5.64      4.87 o 
  -2  -5  17        0.92       -1.04      3.68 o 
  -1  -5  17        0.13       -2.72      3.40 o 
   0  -5  17       14.45       10.19      4.21 o 
   1  -5  17        0.65       -2.30      2.62 o 
   2  -5  17        0.27        0.53      2.94 o 
   3  -5  17        5.98        4.94      3.40 o 
   4  -5  17       35.21       33.35      4.82 o 
   5  -5  17        4.10        6.97      3.91 o 
   6  -5  17        0.58        1.36      4.31 o 
  -5  -4  17        0.45       -1.76      7.98 o 
  -4  -4  17        0.32        4.29      5.42 o 
  -3  -4  17       14.63       15.74      6.39 o 
  -2  -4  17        9.35        7.39      4.03 o 
  -1  -4  17       12.59       14.03      3.90 o 
   0  -4  17       11.09        8.35      3.50 o 
   1  -4  17        2.88        0.42      2.39 o 
   2  -4  17        2.58        4.13      2.81 o 
   3  -4  17       19.38       20.82      4.08 o 
   4  -4  17        0.11       -0.18      2.75 o 
   5  -4  17        5.89       10.79      4.02 o 
   6  -4  17       10.95       14.41      4.50 o 
  -5  -3  17        1.29        2.08      5.93 o 
  -4  -3  17        5.77        5.47      5.00 o 
  -3  -3  17       19.32        8.90      4.93 o 
  -2  -3  17        0.29        0.58      3.38 o 
  -1  -3  17        0.73       -0.11      2.84 o 
   0  -3  17       56.98       57.01      5.70 o 
   1  -3  17       29.82       28.20      3.73 o 
   2  -3  17        0.12        0.15      2.46 o 
   3  -3  17      174.55      173.24      7.55 o 
   4  -3  17       82.93       80.07      6.19 o 
   5  -3  17        3.08        4.33      3.10 o 
   6  -3  17        5.89        7.85      3.98 o 
   7  -3  17       31.84       36.10      6.27 o 
  -6  -2  17        0.13       -0.91      5.44 o 
  -5  -2  17        8.44        8.32      5.54 o 
  -4  -2  17        2.61        2.98      4.28 o 
  -3  -2  17        0.01        3.77      3.95 o 
  -2  -2  17       61.20       70.94      7.19 o 
  -1  -2  17       62.68       66.83      6.83 o 
   0  -2  17        4.53        8.47      3.73 o 
   1  -2  17       49.02       54.16      4.56 o 
   2  -2  17        6.90        5.04      2.59 o 
   3  -2  17        0.22        1.18      2.46 o 
   4  -2  17        2.81        5.50      2.93 o 
   5  -2  17       50.78       50.88      5.13 o 
   6  -2  17        3.98        5.55      3.57 o 
   7  -2  17       11.81       17.05      5.59 o 
  -6  -1  17        4.34        8.72      6.21 o 
  -5  -1  17       21.05       21.53      6.47 o 
  -4  -1  17       17.70       10.91      5.34 o 
  -3  -1  17       15.01       19.16      4.96 o 
  -2  -1  17        0.37       -1.49      3.04 o 
  -1  -1  17       43.21       52.75      5.47 o 
   0  -1  17      120.71      128.61      8.74 o 
   1  -1  17      501.56      514.44     12.28 o 
   2  -1  17       57.06       51.56      4.15 o 
   3  -1  17       41.16       51.82      4.60 o 
   4  -1  17       10.51       12.28      3.10 o 
   5  -1  17        1.55       -0.46      2.56 o 
   6  -1  17        5.77        3.68      3.52 o 
   7  -1  17       19.42       15.63      4.81 o 
   8  -1  17       20.90       27.13      7.33 o 
  -6   0  17        2.26        2.28      5.51 o 
  -5   0  17        2.04        2.46      5.15 o 
  -4   0  17        2.09        2.05      3.90 o 
  -3   0  17       60.86       51.99      6.53 o 
  -2   0  17       22.72       21.33      4.30 o 
  -1   0  17       43.11       40.28      4.99 o 
   0   0  17        1.05        0.10      2.53 o 
   1   0  17        1.76        4.00      2.98 o 
   2   0  17       35.10       31.61      3.97 o 
   3   0  17      104.87      102.67      6.46 o 
   4   0  17       23.36       18.32      3.37 o 
   5   0  17        0.29       -0.30      2.68 o 
   6   0  17      110.83       98.17      7.81 o 
   7   0  17       29.22       32.97      5.62 o 
   8   0  17        0.29        1.18      4.69 o 
  -6   1  17        0.00       -1.48      5.33 o 
  -5   1  17        2.44        5.27      5.20 o 
  -4   1  17        5.48        6.73      4.13 o 
  -3   1  17        9.38        8.40      4.32 o 
  -2   1  17       56.45       60.18      5.98 o 
  -1   1  17       32.64       35.52      4.84 o 
   0   1  17       60.20       54.88      4.91 o 
   1   1  17      180.88      190.02      6.63 o 
   2   1  17       10.99       14.64      3.14 o 
   3   1  17        3.36        7.47      2.85 o 
   4   1  17       63.52       65.87      5.96 o 
   5   1  17      190.13      185.89      8.58 o 
   6   1  17       11.06        5.98      3.62 o 
   7   1  17        4.13        2.40      3.65 o 
   8   1  17        0.01        3.16      5.22 o 
  -6   2  17        1.33        0.19      5.55 o 
  -5   2  17       16.76       20.63      6.51 o 
  -4   2  17        0.71        2.86      3.90 o 
  -3   2  17        0.25       -2.91      3.33 o 
  -2   2  17        6.82        6.41      3.56 o 
  -1   2  17        0.12       -0.28      2.66 o 
   0   2  17        3.48        3.58      2.64 o 
   1   2  17      108.51       99.15      6.17 o 
   2   2  17      136.51      130.37      5.81 o 
   3   2  17      219.40      235.84      8.04 o 
   4   2  17       81.34       80.78      6.42 o 
   5   2  17       11.37       14.68      3.95 o 
   6   2  17        7.32        4.33      3.80 o 
   7   2  17        0.01       -0.19      4.38 o 
   8   2  17        2.41        3.21      6.01 o 
  -6   3  17        0.74       -1.82      6.46 o 
  -5   3  17        2.01        5.68      5.36 o 
  -4   3  17        7.52        7.50      4.50 o 
  -3   3  17        2.34        2.85      3.84 o 
  -2   3  17      173.41      184.11     10.17 o 
  -1   3  17        3.92        3.62      2.96 o 
   0   3  17        0.57       -2.38      2.39 o 
   1   3  17       29.21       28.00      3.90 o 
   2   3  17       18.69       22.26      3.60 o 
   3   3  17       57.41       58.87      4.61 o 
   4   3  17       10.10       11.53      3.18 o 
   5   3  17       98.01       92.93      7.95 o 
   6   3  17       66.11       56.48      7.84 o 
   7   3  17        6.77        8.02      5.14 o 
   8   3  17       12.36       13.47      6.87 o 
  -5   4  17        8.62        7.77      5.86 o 
  -4   4  17        0.49        1.09      4.18 o 
  -3   4  17       18.02       11.36      4.47 o 
  -2   4  17       19.25       10.83      3.58 o 
  -1   4  17       71.04       72.49      5.98 o 
   0   4  17       11.96       11.22      3.16 o 
   1   4  17       11.18        9.28      3.02 o 
   2   4  17       26.90       23.12      4.08 o 
   3   4  17       69.43       80.76      5.84 o 
   4   4  17       29.28       33.84      4.27 o 
   5   4  17       42.16       38.70      5.16 o 
   6   4  17       28.21       25.12      6.02 o 
   7   4  17        0.05        0.09      4.42 o 
   8   4  17       15.45       12.74      7.02 o 
  -5   5  17        2.52        0.13      5.44 o 
  -4   5  17       16.06       20.47      5.51 o 
  -3   5  17        7.35        6.59      3.93 o 
  -2   5  17       18.99       17.43      3.99 o 
  -1   5  17        9.07        8.70      3.62 o 
   0   5  17       55.42       51.56      5.70 o 
   1   5  17      160.93      171.55      8.26 o 
   2   5  17      142.22      125.34      7.63 o 
   3   5  17       11.59       15.06      3.52 o 
   4   5  17      112.50      110.50      6.95 o 
   5   5  17       27.98       32.01      4.93 o 
   6   5  17       27.13       34.04      5.88 o 
   7   5  17        7.12        8.30      5.29 o 
   8   5  17        9.36        7.59      8.28 o 
  -5   6  17        1.68        7.81     11.97 o 
  -4   6  17        4.75        4.54      4.68 o 
  -3   6  17       38.92       44.08      6.69 o 
  -2   6  17        8.99       11.70      4.11 o 
  -1   6  17        1.76        0.19      3.25 o 
   0   6  17        6.75       11.93      3.86 o 
   1   6  17       19.92       23.29      4.42 o 
   2   6  17        0.87        3.02      3.04 o 
   3   6  17        4.08        3.04      2.84 o 
   4   6  17       38.36       30.94      4.45 o 
   5   6  17       34.65       33.04      5.50 o 
   6   6  17        0.53        0.33      3.83 o 
   7   6  17       10.50       11.87      4.78 o 
   8   6  17       11.85       10.29      7.02 o 
  -4   7  17       32.04       26.82      7.40 o 
  -3   7  17        1.46        5.73      4.51 o 
  -2   7  17        0.40        0.15      3.58 o 
  -1   7  17       16.83       18.00      4.55 o 
   0   7  17       45.05       52.49      6.05 o 
   1   7  17       15.14       15.61      4.46 o 
   2   7  17       45.06       48.63      5.68 o 
   3   7  17      118.18      128.29      8.45 o 
   4   7  17       77.91       73.07      5.71 o 
   5   7  17       21.66       17.09      4.45 o 
   6   7  17       13.62       13.39      4.85 o 
   7   7  17        5.48        6.05      4.54 o 
   8   7  17       11.66       12.47     13.30 o 
  -3   8  17        0.68        1.84      4.82 o 
  -2   8  17       12.09       11.20      5.25 o 
  -1   8  17        0.50        2.00      3.77 o 
   0   8  17        1.44        0.57      3.48 o 
   1   8  17      114.05      118.08      9.42 o 
   2   8  17       17.52       18.13      4.72 o 
   3   8  17       33.18       35.07      4.91 o 
   4   8  17        2.35       -0.76      2.96 o 
   5   8  17       18.30       22.19      5.44 o 
   6   8  17       53.66       66.90      8.99 o 
   7   8  17        2.44        4.03      5.57 o 
  -2   9  17       88.56       92.83      9.50 o 
  -1   9  17       24.76       20.66      5.27 o 
   0   9  17        8.38       10.57      5.04 o 
   1   9  17       39.90       33.99      6.19 o 
   2   9  17        2.96       -2.02      3.76 o 
   3   9  17        0.11        2.71      3.72 o 
   4   9  17       31.87       35.19      5.32 o 
   5   9  17        0.91        2.40      4.33 o 
   6   9  17        7.82       15.87      6.39 o 
   7   9  17        3.23        1.86      8.16 o 
  -1  10  17        0.19        4.99      5.54 o 
   0  10  17       43.89       38.43      7.68 o 
   1  10  17       26.87       36.10      6.69 o 
   2  10  17       10.31       15.08      5.27 o 
   3  10  17       31.66       31.98      5.76 o 
   4  10  17        1.01        4.35      4.12 o 
   5  10  17       29.39       35.46      6.18 o 
   6  10  17        0.61       -1.38      5.35 o 
   0  11  17        7.49       -4.68      7.59 o 
   1  11  17        0.21       -1.01      4.59 o 
   2  11  17        8.76        8.34      5.21 o 
   3  11  17        0.99        3.00      4.35 o 
   4  11  17        0.19        4.52      4.37 o 
  -2  -7  18       15.69       16.08      5.80 o 
  -1  -7  18        3.11        5.44      4.95 o 
   0  -7  18       31.91       24.92      6.15 o 
   1  -7  18       23.35       24.91      4.76 o 
   2  -7  18        0.64        1.36      3.71 o 
   3  -7  18        0.47        1.06      3.95 o 
  -3  -6  18        3.53        3.33      6.15 o 
  -2  -6  18       19.66       21.29      5.86 o 
  -1  -6  18        6.22       11.06      4.83 o 
   0  -6  18       10.33        7.07      4.49 o 
   1  -6  18        0.88       -1.50      3.04 o 
   2  -6  18        0.01       -1.09      3.40 o 
   3  -6  18        0.01        0.92      3.81 o 
   4  -6  18        0.36        3.06      3.73 o 
  -4  -5  18       10.03        6.76      6.46 o 
  -3  -5  18       15.81       18.51      7.23 o 
  -2  -5  18        9.59       11.49      5.46 o 
  -1  -5  18        1.86        3.20      4.00 o 
   0  -5  18        1.36        0.16      3.78 o 
   1  -5  18        3.85        2.22      3.23 o 
   2  -5  18        1.23       -0.01      2.95 o 
   3  -5  18        0.84       -0.15      3.18 o 
   4  -5  18       19.54       17.32      4.12 o 
   5  -5  18        1.01       -1.02      3.59 o 
  -5  -4  18        0.13        0.54      7.34 o 
  -4  -4  18        0.84        0.76      5.45 o 
  -3  -4  18        0.08        5.39      5.79 o 
  -2  -4  18        6.77        9.22      5.09 o 
  -1  -4  18        9.11        8.20      4.22 o 
   0  -4  18        0.03        2.11      3.26 o 
   1  -4  18        0.21       -0.59      2.85 o 
   2  -4  18       11.63        6.70      3.10 o 
   3  -4  18       67.01       72.73      6.04 o 
   4  -4  18        5.54        3.60      3.20 o 
   5  -4  18        3.22        4.86      3.82 o 
   6  -4  18       22.99       35.43      5.79 o 
  -5  -3  18        3.65        5.17      6.68 o 
  -4  -3  18        2.97        5.49      5.85 o 
  -3  -3  18        6.79        6.23      4.78 o 
  -2  -3  18        1.57        3.37      3.90 o 
  -1  -3  18        3.28        2.74      3.54 o 
   0  -3  18       41.73       35.27      5.65 o 
   1  -3  18        9.95       10.27      3.38 o 
   2  -3  18       11.79       11.60      3.27 o 
   3  -3  18        5.84        5.33      2.96 o 
   4  -3  18        0.19       -1.06      2.76 o 
   5  -3  18        1.24        0.93      3.07 o 
   6  -3  18       19.33       14.90      4.54 o 
   7  -3  18        2.51        0.99      4.78 o 
  -5  -2  18        2.23        4.62      5.68 o 
  -4  -2  18       14.88       18.74      5.39 o 
  -3  -2  18       41.31       34.73      6.68 o 
  -2  -2  18       40.55       45.72      6.23 o 
  -1  -2  18        4.27        0.59      3.47 o 
   0  -2  18        2.06        3.68      3.47 o 
   1  -2  18       86.71      101.68      7.36 o 
   2  -2  18      124.74      112.10      7.05 o 
   3  -2  18       54.18       48.21      4.81 o 
   4  -2  18      100.32       97.75      6.61 o 
   5  -2  18       10.16        7.56      3.33 o 
   6  -2  18       11.23        9.92      4.03 o 
   7  -2  18       30.85       34.92      6.30 o 
  -5  -1  18        1.37       -3.61      4.90 o 
  -4  -1  18        2.34        3.91      4.39 o 
  -3  -1  18       39.58       39.01      6.19 o 
  -2  -1  18        3.93        4.41      3.58 o 
  -1  -1  18      118.06      126.97      9.16 o 
   0  -1  18        2.45        1.35      3.19 o 
   1  -1  18       71.91       59.46      6.46 o 
   2  -1  18       32.64       34.30      4.36 o 
   3  -1  18       25.62       25.61      4.43 o 
   4  -1  18        9.64        2.57      2.75 o 
   5  -1  18       18.09       12.44      3.54 o 
   6  -1  18       14.03       16.26      4.63 o 
   7  -1  18       34.37       36.73      6.24 o 
  -5   0  18        4.34        4.86      5.54 o 
  -4   0  18       66.79       58.96      7.33 o 
  -3   0  18       34.40       23.31      5.49 o 
  -2   0  18       15.14       26.88      4.77 o 
  -1   0  18        2.17        2.24      3.25 o 
   0   0  18        7.58        6.70      3.68 o 
   1   0  18      126.63      119.12      8.52 o 
   2   0  18        0.05       -0.82      2.47 o 
   3   0  18        0.29        0.34      2.87 o 
   4   0  18       51.13       43.81      5.42 o 
   5   0  18       38.72       47.24      5.77 o 
   6   0  18        6.95        6.27      3.80 o 
   7   0  18        0.38        2.62      3.94 o 
   8   0  18        4.70       10.10      5.95 o 
  -5   1  18        5.90        6.33      5.64 o 
  -4   1  18       14.97       23.15      5.72 o 
  -3   1  18        8.37       13.14      4.63 o 
  -2   1  18       95.92      101.09      7.56 o 
  -1   1  18        9.21        5.16      3.38 o 
   0   1  18       17.35       19.40      3.72 o 
   1   1  18      266.81      270.11     13.17 o 
   2   1  18        0.01       -0.07      2.74 o 
   3   1  18       25.28       15.36      3.41 o 
   4   1  18       39.62       27.20      4.52 o 
   5   1  18       19.85       18.81      4.33 o 
   6   1  18       17.29       16.52      4.91 o 
   7   1  18       16.70       18.70      5.40 o 
   8   1  18       10.14       14.96      7.44 o 
  -5   2  18        0.62       -2.19      4.97 o 
  -4   2  18        0.21       -2.11      3.92 o 
  -3   2  18        2.62        3.54      4.08 o 
  -2   2  18       34.56       21.10      4.54 o 
  -1   2  18       79.67       84.38      6.34 o 
   0   2  18        7.97       13.25      3.34 o 
   1   2  18        0.06       -2.43      2.43 o 
   2   2  18       31.38       36.13      4.32 o 
   3   2  18        0.00       -0.38      2.40 o 
   4   2  18       68.66       74.38      6.38 o 
   5   2  18        7.22        7.43      3.58 o 
   6   2  18        6.46        3.10      4.58 o 
   7   2  18        1.96        2.54      4.79 o 
   8   2  18        0.06       -1.32      5.81 o 
  -5   3  18        2.15       -2.10      4.96 o 
  -4   3  18       16.93       13.14      5.04 o 
  -3   3  18        5.18        5.90      4.22 o 
  -2   3  18        0.06        2.30      3.20 o 
  -1   3  18       94.93      105.75      7.05 o 
   0   3  18        0.00       -0.96      2.57 o 
   1   3  18       10.45        7.67      3.03 o 
   2   3  18       15.52       14.34      3.31 o 
   3   3  18        9.23       15.23      3.06 o 
   4   3  18        7.04        5.95      3.62 o 
   5   3  18       74.02       71.67      7.34 o 
   6   3  18        8.46        0.05      4.23 o 
   7   3  18       12.66        8.31      5.46 o 
   8   3  18        0.29       -3.05      5.61 o 
  -5   4  18        5.71        5.60      5.79 o 
  -4   4  18        7.79        2.80      4.35 o 
  -3   4  18        0.92       -1.12      3.87 o 
  -2   4  18       13.05       13.19      3.78 o 
  -1   4  18        3.79        1.37      3.00 o 
   0   4  18        5.79        6.40      3.16 o 
   1   4  18       93.13       88.25      6.27 o 
   2   4  18      122.74      124.30      7.80 o 
   3   4  18       38.95       45.24      4.72 o 
   4   4  18        2.99        1.97      3.04 o 
   5   4  18       19.74       17.79      4.70 o 
   6   4  18       23.40       24.56      6.23 o 
   7   4  18        0.13       -2.38      4.65 o 
   8   4  18        2.17        1.00      6.13 o 
  -5   5  18        2.09        3.64      8.22 o 
  -4   5  18       18.71       18.64      5.22 o 
  -3   5  18        3.76        1.68      3.87 o 
  -2   5  18        0.14        2.13      3.27 o 
  -1   5  18       15.67       14.51      4.20 o 
   0   5  18       80.61       85.10      7.07 o 
   1   5  18        1.69        1.64      3.07 o 
   2   5  18        3.72        1.29      3.26 o 
   3   5  18      138.58      147.15      8.21 o 
   4   5  18       13.95       19.13      3.82 o 
   5   5  18       11.41       13.71      4.06 o 
   6   5  18        0.15       -1.72      4.37 o 
   7   5  18        0.38        2.65      4.86 o 
   8   5  18        5.69        3.12      6.48 o 
  -4   6  18       20.94       21.13      6.89 o 
  -3   6  18        0.15        0.09      4.22 o 
  -2   6  18        8.71       15.41      4.98 o 
  -1   6  18       48.60       42.07      5.68 o 
   0   6  18       23.38       28.58      4.95 o 
   1   6  18       36.99       35.80      5.19 o 
   2   6  18       20.41       24.08      4.99 o 
   3   6  18        5.90        3.83      3.36 o 
   4   6  18        2.49        2.51      3.01 o 
   5   6  18       87.87       83.27      7.29 o 
   6   6  18       55.97       62.60      7.57 o 
   7   6  18        0.56        0.46      4.80 o 
   8   6  18       15.54       18.61      7.97 o 
  -4   7  18        1.00       -0.66     10.64 o 
  -3   7  18        0.13        2.86      4.51 o 
  -2   7  18       84.09       90.92      9.03 o 
  -1   7  18        2.42        1.58      3.69 o 
   0   7  18        1.62        1.53      3.54 o 
   1   7  18       58.28       63.19      7.20 o 
   2   7  18        0.20        1.22      3.63 o 
   3   7  18       16.73       14.92      4.11 o 
   4   7  18        3.53        4.39      3.30 o 
   5   7  18       14.39       15.87      4.54 o 
   6   7  18        0.06        0.79      4.13 o 
   7   7  18       23.40       27.54      6.16 o 
  -3   8  18       10.14       12.32      5.60 o 
  -2   8  18        8.20        6.21      4.82 o 
  -1   8  18       15.06       11.96      4.62 o 
   0   8  18        3.51        7.84      4.12 o 
   1   8  18        3.42        5.43      4.27 o 
   2   8  18        0.07        1.22      3.73 o 
   3   8  18       31.90       33.60      5.32 o 
   4   8  18       12.83       15.31      4.12 o 
   5   8  18        8.26        8.29      4.72 o 
   6   8  18       10.46       13.06      6.05 o 
   7   8  18        0.12       -0.83      5.20 o 
  -2   9  18        0.13       -2.66      4.67 o 
  -1   9  18        0.95        1.47      4.22 o 
   0   9  18       54.39       58.36      7.64 o 
   1   9  18        0.89       -0.05      4.11 o 
   2   9  18       34.54       39.68      7.55 o 
   3   9  18        0.10       -0.45      3.50 o 
   4   9  18        3.69        7.18      4.28 o 
   5   9  18       14.86       13.22      5.27 o 
   6   9  18        0.00        3.09      6.07 o 
  -1  10  18       33.65       33.99      9.03 o 
   0  10  18        4.91       10.75      5.97 o 
   1  10  18        0.33        0.24      4.62 o 
   2  10  18       13.53       12.81      5.38 o 
   3  10  18        0.04       -1.12      4.25 o 
   4  10  18        0.03       -0.45      4.09 o 
   5  10  18        2.63        2.21      5.45 o 
   2  11  18        1.46        4.93      5.04 o 
   3  11  18        0.04       -2.79      4.53 o 
  -1  -7  19        4.65        6.22      5.81 o 
   0  -7  19       49.92       62.00      8.25 o 
   1  -7  19        9.89        9.13      6.05 o 
   2  -7  19        1.39        2.08      4.37 o 
  -2  -6  19       22.41       27.97      7.23 o 
  -1  -6  19        9.79       12.30      5.33 o 
   0  -6  19        0.66       -0.13      4.32 o 
   1  -6  19        0.00       -1.96      3.97 o 
   2  -6  19        9.83       14.17      4.38 o 
   3  -6  19        2.69        4.84      4.09 o 
   4  -6  19        3.76        5.83      4.89 o 
  -3  -5  19       24.21       26.91      8.34 o 
  -2  -5  19        0.00       -0.41      5.50 o 
  -1  -5  19        0.40        0.62      4.61 o 
   0  -5  19        3.63        7.75      4.44 o 
   1  -5  19        1.90       -1.50      3.88 o 
   2  -5  19        0.01       -0.21      3.31 o 
   3  -5  19        0.67        3.05      3.29 o 
   4  -5  19        6.61        8.18      3.86 o 
   5  -5  19        1.74        2.14      3.89 o 
  -4  -4  19        0.73        1.22      6.06 o 
  -3  -4  19        4.48        5.58      5.94 o 
  -2  -4  19        7.99        8.01      5.25 o 
  -1  -4  19        9.20        9.06      5.31 o 
   0  -4  19        0.16        0.18      3.65 o 
   1  -4  19        5.08        5.83      4.09 o 
   2  -4  19        6.60        8.26      3.67 o 
   3  -4  19        3.07        0.21      2.97 o 
   4  -4  19       21.83       29.97      4.76 o 
   5  -4  19       30.97       31.95      5.53 o 
  -4  -3  19        8.00        6.11      6.15 o 
  -3  -3  19        0.02        0.80      4.56 o 
  -2  -3  19        0.00       -0.07      3.80 o 
  -1  -3  19       17.49       19.68      4.96 o 
   0  -3  19        3.22        5.06      3.96 o 
   1  -3  19        0.21        2.70      3.67 o 
   2  -3  19       21.66       27.94      4.47 o 
   3  -3  19       22.27       33.12      4.52 o 
   4  -3  19       10.44        7.31      3.44 o 
   5  -3  19        4.44        1.13      3.56 o 
   6  -3  19       42.77       48.70      6.44 o 
  -5  -2  19        0.49        0.86      5.55 o 
  -4  -2  19        2.86        4.13      5.19 o 
  -3  -2  19        4.50        3.73      4.94 o 
  -2  -2  19       44.38       47.80      6.62 o 
  -1  -2  19       14.53       20.88      5.06 o 
   0  -2  19        0.14        2.23      3.65 o 
   1  -2  19       47.68       51.06      6.40 o 
   2  -2  19       21.71       19.32      4.27 o 
   3  -2  19      107.55      111.12      8.10 o 
   4  -2  19       70.24       76.90      7.24 o 
   5  -2  19        4.04        4.82      3.31 o 
   6  -2  19        9.95       12.83      4.30 o 
   7  -2  19        4.79        3.12      4.88 o 
  -5  -1  19        1.87        4.01      6.01 o 
  -4  -1  19        0.06        2.10      4.51 o 
  -3  -1  19       61.43       63.98      7.64 o 
  -2  -1  19       91.13       94.22      8.52 o 
  -1  -1  19       15.98       11.24      4.37 o 
   0  -1  19       14.93       12.30      4.19 o 
   1  -1  19      125.76      132.18      9.35 o 
   2  -1  19        0.08        2.52      3.09 o 
   3  -1  19       14.65       15.85      4.10 o 
   4  -1  19        0.18       -0.90      3.08 o 
   5  -1  19       37.61       49.01      6.24 o 
   6  -1  19       10.26        5.67      4.53 o 
   7  -1  19        4.21        3.20      4.97 o 
  -5   0  19        3.14        3.49      5.80 o 
  -4   0  19       86.27       88.06      8.96 o 
  -3   0  19        8.89        9.23      4.74 o 
  -2   0  19       63.96       66.73      6.75 o 
  -1   0  19        4.83        6.17      3.91 o 
   0   0  19        0.52        1.29      3.39 o 
   1   0  19       21.75       25.60      5.05 o 
   2   0  19       56.48       56.16      5.83 o 
   3   0  19       62.48       69.49      6.44 o 
   4   0  19        0.07       -0.49      3.15 o 
   5   0  19        5.61        6.15      4.10 o 
   6   0  19       12.07       16.61      5.25 o 
   7   0  19       10.41        5.29      4.89 o 
  -5   1  19        6.48        5.25      5.77 o 
  -4   1  19        0.02       -0.73      4.28 o 
  -3   1  19       19.48       17.59      5.26 o 
  -2   1  19       84.09       95.18      7.65 o 
  -1   1  19      123.79      124.94      7.47 o 
   0   1  19        0.03        1.16      3.03 o 
   1   1  19       68.72       62.07      6.64 o 
   2   1  19       13.71       10.68      3.67 o 
   3   1  19        7.18        6.13      3.03 o 
   4   1  19       10.70       11.17      3.80 o 
   5   1  19        1.42        2.33      3.41 o 
   6   1  19       12.36       13.59      4.77 o 
   7   1  19        4.61        5.74      4.73 o 
  -5   2  19        1.99        3.52      5.82 o 
  -4   2  19        7.89        6.99      4.80 o 
  -3   2  19       29.21       33.81      6.14 o 
  -2   2  19       11.76       13.76      4.85 o 
  -1   2  19        1.90        4.69      3.29 o 
   0   2  19       70.54       73.05      5.95 o 
   1   2  19      114.70      114.28      7.02 o 
   2   2  19       92.43       92.60      7.67 o 
   3   2  19       35.71       43.60      5.25 o 
   4   2  19       19.54       18.94      4.28 o 
   5   2  19        2.40        2.68      3.41 o 
   6   2  19       12.86       17.18      5.74 o 
   7   2  19        3.46       -1.81      4.58 o 
   8   2  19        2.43        4.29      6.69 o 
  -5   3  19        7.55        8.04      5.97 o 
  -4   3  19       12.70       10.85      5.22 o 
  -3   3  19        6.65        5.25      4.45 o 
  -2   3  19        8.50        7.06      3.84 o 
  -1   3  19        0.20       -0.44      2.97 o 
   0   3  19        3.84        3.99      3.09 o 
   1   3  19        4.44        2.11      2.87 o 
   2   3  19        0.74        0.07      2.77 o 
   3   3  19        1.23       -1.96      2.94 o 
   4   3  19        0.22        4.75      3.72 o 
   5   3  19        0.39        0.76      3.62 o 
   6   3  19       17.65       13.51      5.48 o 
   7   3  19       13.49       10.94      5.66 o 
   8   3  19       42.64       50.61     10.02 o 
  -4   4  19        9.40       14.59      5.54 o 
  -3   4  19        4.22        7.74      4.23 o 
  -2   4  19        5.85        6.74      3.87 o 
  -1   4  19       17.72       21.32      4.21 o 
   0   4  19       21.08       26.77      4.38 o 
   1   4  19       22.21       23.68      4.43 o 
   2   4  19        6.58        4.00      3.58 o 
   3   4  19       22.55       24.79      4.48 o 
   4   4  19        0.45       -1.67      3.33 o 
   5   4  19        2.08        1.50      3.76 o 
   6   4  19      104.88      107.93     10.65 o 
   7   4  19        9.65        8.77      5.69 o 
   8   4  19        4.17        2.93      6.57 o 
  -4   5  19        8.99        8.81      5.32 o 
  -3   5  19        4.60        3.50      4.50 o 
  -2   5  19        2.68        0.46      3.93 o 
  -1   5  19       22.40       17.64      4.33 o 
   0   5  19        5.69        3.89      3.51 o 
   1   5  19       42.54       39.97      5.45 o 
   2   5  19       53.67       57.37      6.60 o 
   3   5  19        6.43        8.19      3.60 o 
   4   5  19        4.32        8.39      3.68 o 
   5   5  19        9.57       13.35      4.69 o 
   6   5  19       82.67       92.97     10.10 o 
   7   5  19       12.48       11.94      5.89 o 
  -4   6  19        0.39        0.56      5.97 o 
  -3   6  19       28.02       28.43      6.30 o 
  -2   6  19       46.25       57.76      7.47 o 
  -1   6  19       39.47       35.82      5.64 o 
   0   6  19        0.00        3.31      3.53 o 
   1   6  19       89.20       82.60      7.96 o 
   2   6  19       42.06       31.56      5.57 o 
   3   6  19       54.05       53.00      5.98 o 
   4   6  19       53.99       58.13      6.24 o 
   5   6  19       11.15       12.52      4.37 o 
   6   6  19        3.57        0.93      4.76 o 
   7   6  19        0.01       -2.14      4.86 o 
  -3   7  19       31.52       25.08      6.47 o 
  -2   7  19        2.06        1.10      4.60 o 
  -1   7  19       61.76       59.37      6.98 o 
   0   7  19       40.16       49.01      6.34 o 
   1   7  19        2.25        0.04      3.75 o 
   2   7  19       15.57       13.23      4.58 o 
   3   7  19       11.96       12.43      4.68 o 
   4   7  19       30.44       18.45      4.62 o 
   5   7  19        5.90        5.15      4.01 o 
   6   7  19        0.27        0.95      4.30 o 
   7   7  19       15.98       15.16      6.26 o 
  -2   8  19        1.99        5.41      5.02 o 
  -1   8  19       25.29       25.07      5.69 o 
   0   8  19        2.47        4.68      4.25 o 
   1   8  19        1.78        4.76      4.32 o 
   2   8  19       60.48       62.55      7.48 o 
   3   8  19        0.44        0.53      3.85 o 
   4   8  19       12.82       11.45      3.98 o 
   5   8  19        3.74        2.44      4.50 o 
   6   8  19        5.44       13.43      6.09 o 
  -1   9  19       11.15       11.49      5.23 o 
   0   9  19       63.32       65.57      8.20 o 
   1   9  19       26.30       23.57      5.80 o 
   2   9  19       10.24        5.86      4.61 o 
   3   9  19        0.42       -0.17      4.18 o 
   4   9  19       10.91       13.92      4.83 o 
   5   9  19        0.61        1.40      5.18 o 
   6   9  19        0.46        4.52      5.93 o 
   0  10  19        2.40        4.93      6.47 o 
   1  10  19       65.16       62.71      9.37 o 
   2  10  19        2.46        2.33      4.71 o 
   3  10  19       20.06       25.44      6.13 o 
   4  10  19        1.87        3.65      4.45 o 
  -1  -6  20        0.75       -0.20      5.17 o 
   0  -6  20        0.13       -3.12      5.00 o 
   1  -6  20       21.36       22.14      6.06 o 
   2  -6  20        9.32        8.28      5.19 o 
  -2  -5  20        1.51        2.71      6.14 o 
  -1  -5  20       43.33       50.31      8.42 o 
   0  -5  20        0.09       -2.53      4.52 o 
   1  -5  20        0.20       -1.53      4.55 o 
   2  -5  20       19.71       22.58      6.68 o 
   3  -5  20        0.56       -0.41      3.55 o 
   4  -5  20        0.07       -3.32      3.32 o 
  -3  -4  20        3.33        0.18      5.83 o 
  -2  -4  20       11.24        6.22      6.11 o 
  -1  -4  20        4.53        3.65      5.05 o 
   0  -4  20        3.79       11.84      5.50 o 
   1  -4  20       11.04       10.28      4.72 o 
   2  -4  20       12.84       14.79      5.04 o 
   3  -4  20       15.34       10.14      4.42 o 
   4  -4  20        4.52        4.23      3.53 o 
   5  -4  20       20.73       24.93      5.32 o 
  -4  -3  20        0.70       -1.69      5.80 o 
  -3  -3  20       10.68       18.96      7.62 o 
  -2  -3  20        2.17        4.36      4.70 o 
  -1  -3  20        0.20        2.53      4.13 o 
   0  -3  20       12.93        8.81      4.44 o 
   1  -3  20        7.56        4.80      4.15 o 
   2  -3  20        1.23       -0.97      4.11 o 
   3  -3  20       11.65       10.03      4.22 o 
   4  -3  20        0.94        3.02      3.93 o 
   5  -3  20        8.05        8.62      4.87 o 
   6  -3  20        0.04        1.96      4.35 o 
  -4  -2  20        0.73       -0.58      5.24 o 
  -3  -2  20        7.34       11.87      5.60 o 
  -2  -2  20        5.35        8.86      5.12 o 
  -1  -2  20       19.89       17.32      5.02 o 
   0  -2  20        0.82       -1.56      3.61 o 
   1  -2  20        4.59        3.39      3.85 o 
   2  -2  20        0.75        0.67      3.59 o 
   3  -2  20       25.13       24.48      4.87 o 
   4  -2  20        2.12        3.03      3.73 o 
   5  -2  20        0.10        2.67      3.86 o 
   6  -2  20       12.04       11.74      5.40 o 
  -4  -1  20        8.38       14.43      5.61 o 
  -3  -1  20       18.35       18.39      6.27 o 
  -2  -1  20        8.94        6.29      4.98 o 
  -1  -1  20       50.02       59.81      7.04 o 
   0  -1  20        8.75       13.19      4.53 o 
   1  -1  20        9.86        7.82      4.18 o 
   2  -1  20       63.27       57.64      6.91 o 
   3  -1  20        0.76        1.43      3.70 o 
   4  -1  20       19.96       21.63      4.78 o 
   5  -1  20       15.75        8.80      4.20 o 
   6  -1  20        2.72        7.61      4.95 o 
   7  -1  20       16.74       16.99      6.70 o 
  -4   0  20        3.10        3.79      4.87 o 
  -3   0  20        2.55        2.12      4.62 o 
  -2   0  20       54.90       60.60      8.21 o 
  -1   0  20        7.91        6.87      4.30 o 
   0   0  20       36.49       35.99      5.89 o 
   1   0  20       43.59       45.04      6.08 o 
   2   0  20       53.33       63.38      6.95 o 
   3   0  20       32.24       27.11      5.33 o 
   4   0  20       16.40       21.62      4.72 o 
   5   0  20       79.56       92.13      7.96 o 
   6   0  20       12.83       18.88      5.72 o 
   7   0  20       18.65       17.03      5.93 o 
  -4   1  20       10.78        7.95      5.23 o 
  -3   1  20      114.56      115.39     11.00 o 
  -2   1  20        0.22        1.08      4.13 o 
  -1   1  20        0.02       -1.26      3.14 o 
   0   1  20       45.53       41.41      6.07 o 
   1   1  20        7.60        5.34      3.78 o 
   2   1  20        7.97        9.83      4.06 o 
   3   1  20       12.94       14.38      4.44 o 
   4   1  20      133.86      140.31      8.80 o 
   5   1  20        3.93       -1.14      3.41 o 
   6   1  20        5.08        6.63      4.68 o 
   7   1  20       11.62       16.19      6.40 o 
  -4   2  20        3.21        4.77      4.79 o 
  -3   2  20       25.27       22.96      5.87 o 
  -2   2  20        0.36        0.27      3.64 o 
  -1   2  20       19.62       25.29      4.49 o 
   0   2  20        3.40        3.26      3.19 o 
   1   2  20       18.15       22.96      4.98 o 
   2   2  20      148.75      149.03      9.68 o 
   3   2  20       41.98       43.13      5.35 o 
   4   2  20        9.61        7.10      3.76 o 
   5   2  20        5.81        3.64      4.00 o 
   6   2  20       31.61       32.06      7.09 o 
   7   2  20        0.63        0.04      5.06 o 
  -4   3  20        2.82       -0.14      4.69 o 
  -3   3  20        4.09        3.96      4.69 o 
  -2   3  20        0.75       -0.24      3.61 o 
  -1   3  20       11.05       13.95      4.25 o 
   0   3  20        7.24        5.93      3.32 o 
   1   3  20       38.05       52.78      5.42 o 
   2   3  20        0.67        0.64      3.38 o 
   3   3  20        3.26        1.51      3.54 o 
   4   3  20        3.07        2.01      3.75 o 
   5   3  20        6.91        7.17      4.27 o 
   6   3  20       75.44       74.78      9.39 o 
   7   3  20        0.03        0.01      4.91 o 
  -4   4  20        0.97        2.44      5.00 o 
  -3   4  20       27.05       24.17      5.45 o 
  -2   4  20        0.40        3.12      3.97 o 
  -1   4  20        0.49        0.00      3.13 o 
   0   4  20        1.80        3.05      3.48 o 
   1   4  20        2.55        3.87      3.56 o 
   2   4  20        3.52        4.21      3.69 o 
   3   4  20       92.69       82.66      7.77 o 
   4   4  20       29.31       31.91      6.48 o 
   5   4  20        6.98        7.59      4.41 o 
   6   4  20        1.82        1.72      4.99 o 
   7   4  20        6.42       13.63      6.23 o 
  -4   5  20        7.33        4.16     11.30 o 
  -3   5  20       16.63        9.50      5.43 o 
  -2   5  20        1.09       -3.42      4.03 o 
  -1   5  20       18.08       23.02      5.11 o 
   0   5  20        1.19       -2.67      3.22 o 
   1   5  20        8.60        8.78      3.96 o 
   2   5  20      129.30      142.00      9.64 o 
   3   5  20        0.04       -1.80      3.48 o 
   4   5  20        1.00       -1.11      3.61 o 
   5   5  20        9.52        9.07      4.57 o 
   6   5  20       32.33       27.04      7.84 o 
   7   5  20       16.91       16.47      6.44 o 
  -3   6  20        6.58        4.20      5.20 o 
  -2   6  20       41.13       35.35      6.53 o 
  -1   6  20        3.60        7.74      4.24 o 
   0   6  20        5.60        7.41      4.00 o 
   1   6  20       39.47       43.71      6.53 o 
   2   6  20        0.83        3.91      3.95 o 
   3   6  20      124.48      113.80      9.18 o 
   4   6  20       53.02       60.59      7.19 o 
   5   6  20        3.77        3.07      4.38 o 
   6   6  20       22.87       30.81      7.22 o 
   7   6  20        4.24        8.87      5.89 o 
  -2   7  20       13.44       19.65      6.08 o 
  -1   7  20        0.00       -1.79      3.95 o 
   0   7  20       66.60       69.60      7.45 o 
   1   7  20       45.53       44.14      6.67 o 
   2   7  20       18.17       23.28      5.50 o 
   3   7  20       15.00       14.19      4.78 o 
   4   7  20       25.38       26.85      5.25 o 
   5   7  20        1.19        1.78      4.23 o 
   6   7  20        2.87        3.56      5.24 o 
  -2   8  20       12.58       13.38      6.53 o 
  -1   8  20       18.59       14.94      5.17 o 
   0   8  20       51.76       60.37      7.31 o 
   1   8  20       36.14       40.22      6.78 o 
   2   8  20       32.53       34.31      6.42 o 
   3   8  20        3.71        0.50      4.19 o 
   4   8  20        3.78        3.71      3.73 o 
   5   8  20        0.06       -0.57      4.28 o 
   6   8  20       17.83       20.26      6.65 o 
   0   9  20        0.26       -0.36      4.82 o 
   1   9  20        0.11       -2.90      4.33 o 
   2   9  20        0.71        3.66      4.66 o 
   3   9  20       33.00       34.63      6.79 o 
   4   9  20        3.05        0.17      4.45 o 
   5   9  20       13.20       18.87      6.69 o 
   2  10  20       15.76       18.30      6.02 o 
   3  10  20       10.24       11.84      5.48 o 
  -1  -5  21        2.68       -1.62      5.08 o 
   0  -5  21        2.52       -1.53      5.09 o 
   1  -5  21        0.04       -1.47      5.05 o 
   2  -5  21        1.04        5.06      6.45 o 
   3  -5  21       12.23       18.27      6.71 o 
  -2  -4  21        2.96        3.63      6.24 o 
  -1  -4  21        0.06       -1.47      5.15 o 
   0  -4  21        0.02        0.38      4.81 o 
   1  -4  21        1.32        3.23      4.43 o 
   2  -4  21        3.82        2.96      4.96 o 
   3  -4  21        2.06        7.74      4.93 o 
   4  -4  21        2.22        4.58      4.54 o 
  -3  -3  21        0.00       -1.08      6.00 o 
  -2  -3  21        2.75        1.68      5.77 o 
  -1  -3  21       44.27       55.05      7.47 o 
   0  -3  21       10.30        9.13      4.87 o 
   1  -3  21        7.04        4.76      4.39 o 
   2  -3  21       25.42       27.15      6.79 o 
   3  -3  21       10.55        9.10      4.82 o 
   4  -3  21       19.66       22.79      5.31 o 
   5  -3  21        4.47        3.84      4.93 o 
  -3  -2  21       17.50       22.86      6.85 o 
  -2  -2  21        0.21        3.97      5.07 o 
  -1  -2  21        1.91        1.54      4.19 o 
   0  -2  21        1.37        2.16      4.15 o 
   1  -2  21       29.31       32.48      5.98 o 
   2  -2  21        6.18        7.86      4.93 o 
   3  -2  21        0.64        3.00      4.15 o 
   4  -2  21       15.77       20.27      5.09 o 
   5  -2  21        7.75       10.07      4.62 o 
   6  -2  21        0.07        3.78      4.87 o 
  -4  -1  21        5.24        2.95      6.65 o 
  -3  -1  21       12.56       10.15      5.96 o 
  -2  -1  21        1.50       -3.09      4.45 o 
  -1  -1  21        0.77        3.86      4.32 o 
   0  -1  21       24.15       23.20      5.40 o 
   1  -1  21        9.59        8.50      4.32 o 
   2  -1  21        0.04       -1.04      3.48 o 
   3  -1  21        0.25        4.06      4.11 o 
   4  -1  21        7.55        9.72      4.26 o 
   5  -1  21        2.00        3.21      3.97 o 
   6  -1  21        3.27       -0.11      4.53 o 
  -4   0  21        2.32       -0.52      5.13 o 
  -3   0  21        8.93       13.94      6.20 o 
  -2   0  21        1.06        1.22      4.87 o 
  -1   0  21       19.55       26.45      5.76 o 
   0   0  21        0.64       -0.69      3.56 o 
   1   0  21        1.47        1.20      3.69 o 
   2   0  21       17.86       13.57      4.68 o 
   3   0  21        4.09        6.13      4.14 o 
   4   0  21        9.47        9.04      4.11 o 
   5   0  21       27.53       28.45      5.47 o 
   6   0  21       22.59       30.57      6.57 o 
  -4   1  21       19.72       25.32      6.45 o 
  -3   1  21       42.98       53.72      7.62 o 
  -2   1  21        0.46        2.97      4.41 o 
  -1   1  21       55.48       56.88      7.19 o 
   0   1  21        3.00        5.90      4.04 o 
   1   1  21        1.41       -1.03      3.57 o 
   2   1  21       29.30       25.21      5.31 o 
   3   1  21        2.20        1.92      4.22 o 
   4   1  21      105.37      104.13      9.03 o 
   5   1  21        6.07        5.52      4.05 o 
   6   1  21       35.26       36.89      7.58 o 
   7   1  21        1.79       -1.63      5.23 o 
  -4   2  21        0.73       -1.68      4.97 o 
  -3   2  21        0.03        2.10      4.71 o 
  -2   2  21       12.51       16.40      4.74 o 
  -1   2  21        0.00       -1.51      3.23 o 
   0   2  21        4.68       10.30      4.27 o 
   1   2  21       44.82       37.97      5.95 o 
   2   2  21       10.60       10.49      4.32 o 
   3   2  21        2.25       -1.23      3.89 o 
   4   2  21        0.86       -3.75      4.08 o 
   5   2  21       20.03       19.11      5.33 o 
   6   2  21        0.02        3.64      5.19 o 
   7   2  21        6.55        7.75      6.10 o 
  -4   3  21        8.64       11.81      7.44 o 
  -3   3  21        7.51        5.71      4.51 o 
  -2   3  21        2.49        1.21      4.06 o 
  -1   3  21        1.17        0.66      3.35 o 
   0   3  21        1.33        2.79      3.33 o 
   1   3  21       52.82       51.28      6.62 o 
   2   3  21        9.79       10.51      4.83 o 
   3   3  21        6.29        4.07      4.37 o 
   4   3  21       28.72       26.69      6.19 o 
   5   3  21       24.54       15.07      5.01 o 
   6   3  21        0.63       -3.65      5.46 o 
   7   3  21        3.34        3.96      5.69 o 
  -3   4  21        0.03        3.05      4.60 o 
  -2   4  21       32.21       32.11      5.83 o 
  -1   4  21        0.00       -1.95      3.59 o 
   0   4  21        3.77        3.74      3.67 o 
   1   4  21        0.04       -1.38      3.42 o 
   2   4  21        7.69        9.40      4.23 o 
   3   4  21        3.18        0.98      4.19 o 
   4   4  21        1.02       -0.83      4.12 o 
   5   4  21        2.48       -2.75      4.49 o 
   6   4  21        5.48        3.53      5.45 o 
   7   4  21        0.06       -0.71      5.35 o 
  -3   5  21        0.01        1.85      5.04 o 
  -2   5  21       10.88       13.04      5.42 o 
  -1   5  21        0.10        3.00      4.02 o 
   0   5  21        4.59        5.41      3.84 o 
   1   5  21       11.03       13.53      4.32 o 
   2   5  21        1.77        2.93      4.36 o 
   3   5  21        2.45        2.43      3.90 o 
   4   5  21       12.21       11.13      5.39 o 
   5   5  21       13.52       17.96      6.03 o 
   6   5  21        8.16        7.31      5.67 o 
   7   5  21        0.72        0.03      5.51 o 
  -2   6  21        4.68        6.21      5.05 o 
  -1   6  21        0.48        2.84      4.24 o 
   0   6  21       22.48       26.01      5.47 o 
   1   6  21        0.58        1.67      3.99 o 
   2   6  21        2.24        2.67      4.11 o 
   3   6  21       55.14       55.03      7.09 o 
   4   6  21        0.89       -0.09      3.95 o 
   5   6  21        0.21        1.33      4.92 o 
   6   6  21        8.00        8.45      5.96 o 
  -2   7  21        0.21       -1.72      4.89 o 
  -1   7  21       34.66       33.97      6.39 o 
   0   7  21        0.61        4.05      4.27 o 
   1   7  21        0.02        4.43      4.45 o 
   2   7  21      116.94      127.60     10.20 o 
   3   7  21        6.93        7.30      4.65 o 
   4   7  21       35.39       35.51      8.33 o 
   5   7  21        4.65        4.71      4.57 o 
   6   7  21       10.12        8.91      6.87 o 
  -1   8  21        9.39        7.03      5.40 o 
   0   8  21       50.67       55.33      7.28 o 
   1   8  21       16.32       25.03      6.17 o 
   2   8  21       14.17       10.98      5.12 o 
   3   8  21        6.88        8.43      4.95 o 
   4   8  21       15.46       11.88      5.77 o 
   5   8  21       12.69       15.34      5.69 o 
   1   9  21       15.52       18.10      5.89 o 
   2   9  21        2.18        1.65      4.76 o 
   3   9  21       28.71       29.46      6.64 o 
   4   9  21        5.84        6.78      5.18 o 
  -1  -4  22        1.45       -0.34      5.54 o 
   0  -4  22       19.76       25.94      7.38 o 
   1  -4  22        0.29        3.51      5.68 o 
   2  -4  22        9.45       15.78      6.26 o 
   3  -4  22        0.05        5.08      5.39 o 
  -2  -3  22        2.86        1.92      6.09 o 
  -1  -3  22        0.12        3.73      4.65 o 
   0  -3  22        0.64       -0.75      4.25 o 
   1  -3  22        8.12        4.29      4.62 o 
   2  -3  22        3.94        3.72      5.25 o 
   3  -3  22       17.23       15.25      6.22 o 
   4  -3  22        5.41        8.76      5.15 o 
  -3  -2  22        6.74        9.31      7.09 o 
  -2  -2  22        0.42        3.93      5.46 o 
  -1  -2  22        1.87        4.22      4.57 o 
   0  -2  22        9.29       12.57      5.15 o 
   1  -2  22        0.23       -1.72      4.05 o 
   2  -2  22        8.62        5.64      5.30 o 
   3  -2  22       35.33       33.85      7.35 o 
   4  -2  22        0.84       -0.42      4.35 o 
   5  -2  22        0.51        0.33      4.60 o 
  -3  -1  22        1.21       -1.48      5.25 o 
  -2  -1  22        6.86        4.60      5.31 o 
  -1  -1  22       15.29       20.82      5.72 o 
   0  -1  22        3.81        2.10      4.33 o 
   1  -1  22        0.25        0.34      3.98 o 
   2  -1  22       15.82       14.35      6.09 o 
   3  -1  22        8.01        9.79      5.40 o 
   4  -1  22        7.99       12.25      5.04 o 
   5  -1  22       13.03       18.13      5.10 o 
  -3   0  22        3.47       11.27      6.16 o 
  -2   0  22        0.60        1.60      5.10 o 
  -1   0  22        6.52        6.11      4.83 o 
   0   0  22        0.92        3.44      4.25 o 
   1   0  22       23.02       21.46      5.43 o 
   2   0  22       26.80       30.05      5.96 o 
   3   0  22        0.56        0.79      4.38 o 
   4   0  22       22.95       26.25      5.87 o 
   5   0  22        1.46        2.42      4.15 o 
   6   0  22        1.56       -2.11      4.82 o 
  -3   1  22        1.55       -0.06      5.48 o 
  -2   1  22        2.90        1.00      4.86 o 
  -1   1  22        1.12        5.42      4.57 o 
   0   1  22        2.67       -0.06      4.10 o 
   1   1  22        3.83        5.74      4.31 o 
   2   1  22        0.20        3.08      4.04 o 
   3   1  22        0.08        0.61      4.29 o 
   4   1  22        2.19        0.27      4.22 o 
   5   1  22        0.06       -1.08      3.83 o 
   6   1  22       16.76       18.12      6.80 o 
  -3   2  22        4.15        4.77      5.18 o 
  -2   2  22       27.96       18.32      5.25 o 
  -1   2  22        7.36        4.21      4.44 o 
   0   2  22       17.33       20.03      5.37 o 
   1   2  22       29.75       29.46      5.82 o 
   2   2  22        1.05        2.87      3.90 o 
   3   2  22        0.01       -0.09      4.14 o 
   4   2  22       12.40        8.31      5.46 o 
   5   2  22       38.03       37.12      7.61 o 
   6   2  22        3.82        2.81      5.60 o 
  -3   3  22        1.74        2.79      4.65 o 
  -2   3  22       10.50       15.34      5.04 o 
  -1   3  22        0.63       -0.34      3.53 o 
   0   3  22        0.01        0.42      3.93 o 
   1   3  22        1.23        4.95      4.84 o 
   2   3  22        3.58        5.71      4.91 o 
   3   3  22        5.79        2.06      5.16 o 
   4   3  22        9.32        4.64      4.92 o 
   5   3  22        4.85        6.16      5.40 o 
   6   3  22       29.15       23.40      7.01 o 
  -3   4  22       11.16       15.72      6.82 o 
  -2   4  22        0.07       -0.03      4.67 o 
  -1   4  22        0.00        0.08      3.99 o 
   0   4  22        4.81        7.78      4.21 o 
   1   4  22        3.07       -0.14      3.63 o 
   2   4  22        0.00       -0.76      4.27 o 
   3   4  22        2.18       -1.90      4.17 o 
   4   4  22        6.13        1.61      5.45 o 
   5   4  22        2.87        4.56      5.14 o 
   6   4  22        1.81        0.30      5.35 o 
  -2   5  22        0.29        1.26      4.84 o 
  -1   5  22       20.79       17.60      5.16 o 
   0   5  22        0.23       -3.45      3.45 o 
   1   5  22        0.76        2.88      3.84 o 
   2   5  22       25.89       31.23      5.93 o 
   3   5  22        1.59        2.49      4.53 o 
   4   5  22       38.70       30.43      8.06 o 
   5   5  22        0.00        1.54      5.07 o 
   6   5  22        7.64        3.70      6.85 o 
  -2   6  22       10.00       11.34      6.52 o 
  -1   6  22       12.03        9.70      5.00 o 
   0   6  22        3.23        6.75      4.42 o 
   1   6  22        1.64        2.97      4.52 o 
   2   6  22       31.79       32.67      6.23 o 
   3   6  22        2.01        4.89      4.52 o 
   4   6  22        6.82        7.96      6.33 o 
   5   6  22        3.76        4.87      5.45 o 
   6   6  22        3.98       -0.20      6.32 o 
  -1   7  22        2.20        9.68      5.61 o 
   0   7  22       30.85       36.01      6.45 o 
   1   7  22        2.86        4.57      4.76 o 
   2   7  22        5.11        8.95      4.94 o 
   3   7  22        4.82        7.07      4.77 o 
   4   7  22       22.46       28.08      6.83 o 
   5   7  22        0.03       -0.77      5.02 o 
   0   8  22        6.39        9.02      5.55 o 
   1   8  22        6.47        7.63      5.18 o 
   2   8  22        4.98       14.66      5.50 o 
   3   8  22       36.16       32.00      6.60 o 
   4   8  22        0.02        1.57      4.90 o 
  -1  -3  23        0.04        3.97     10.17 o 
   0  -3  23        0.38        2.28      4.82 o 
   1  -3  23       10.38       14.23      5.59 o 
   2  -3  23        0.85        4.59      5.54 o 
   3  -3  23       11.53       13.85      6.27 o 
  -2  -2  23        4.08        8.48     11.64 o 
  -1  -2  23        9.93       13.69      5.49 o 
   0  -2  23       13.00       15.16      5.53 o 
   1  -2  23        2.67        3.09      4.72 o 
   2  -2  23       61.62       64.35      9.15 o 
   3  -2  23       25.73       24.38      6.95 o 
   4  -2  23        0.83        0.91      5.66 o 
  -2  -1  23        0.42        2.72      5.47 o 
  -1  -1  23        5.14        5.77      5.03 o 
   0  -1  23        0.65        3.22      4.46 o 
   1  -1  23        3.33        4.99      4.56 o 
   2  -1  23        0.43        3.36      5.11 o 
   3  -1  23        1.17       -0.65      4.70 o 
   4  -1  23       32.41       28.78      7.20 o 
   5  -1  23        0.00       -4.43      4.43 o 
  -2   0  23        2.62        1.39      5.44 o 
  -1   0  23        0.82        4.87      4.74 o 
   0   0  23        8.87       10.02      5.56 o 
   1   0  23        1.02        0.46      4.19 o 
   2   0  23       14.57       18.66      6.08 o 
   3   0  23        9.63        8.40      5.58 o 
   4   0  23        9.76        9.50      5.67 o 
   5   0  23        0.01       -3.33      4.41 o 
  -2   1  23       14.96       18.66      6.80 o 
  -1   1  23        6.09        7.06      4.96 o 
   0   1  23        0.35        0.76      4.24 o 
   1   1  23        2.70        3.40      4.22 o 
   2   1  23       26.39       36.14      6.37 o 
   3   1  23       44.35       41.75      7.65 o 
   4   1  23        0.01        1.11      4.87 o 
   5   1  23       27.18       30.17      7.47 o 
  -2   2  23        0.07        4.51      5.67 o 
  -1   2  23        1.60        4.99      4.65 o 
   0   2  23       21.39       21.96      5.86 o 
   1   2  23        7.47        4.94      4.41 o 
   2   2  23       13.92       15.55      5.11 o 
   3   2  23        3.97        4.95      5.80 o 
   4   2  23       13.43       23.79      7.51 o 
   5   2  23        0.18       -1.89      4.90 o 
   6   2  23        0.87       -0.29      8.74 o 
  -2   3  23        4.07        3.87      4.61 o 
  -1   3  23        5.40        6.62      4.43 o 
   0   3  23        0.88        2.35      5.14 o 
   1   3  23        0.04        0.67      4.48 o 
   2   3  23       38.68       43.86      7.61 o 
   3   3  23        0.94        2.76      5.50 o 
   4   3  23        1.06        1.28      5.46 o 
   5   3  23        9.51        7.39      5.82 o 
   6   3  23       20.80       18.64      8.10 o 
  -2   4  23        5.05        1.75      5.06 o 
  -1   4  23        7.98        7.44      4.67 o 
   0   4  23        4.24        4.32      4.27 o 
   1   4  23        0.30        4.65      4.90 o 
   2   4  23        2.70        6.86      5.10 o 
   3   4  23        0.27       -3.82      4.92 o 
   4   4  23        9.76        6.01      5.98 o 
   5   4  23       12.07       17.55      6.52 o 
   6   4  23       11.40       22.78      8.30 o 
  -1   5  23        8.95        6.24      5.36 o 
   0   5  23        5.29       10.80      4.68 o 
   1   5  23       10.16        9.84      4.93 o 
   2   5  23        0.06        1.49      5.05 o 
   3   5  23       13.40       10.13      5.74 o 
   4   5  23        0.22        1.94      5.51 o 
   5   5  23       10.20        4.28      5.58 o 
  -1   6  23        0.10       -1.09      4.93 o 
   0   6  23       19.54       17.92      5.46 o 
   1   6  23        1.24        0.47      4.50 o 
   2   6  23        2.67        4.42      4.66 o 
   3   6  23       39.21       38.78      7.62 o 
   4   6  23        2.95       -0.09      5.62 o 
   5   6  23        0.48        1.22      6.03 o 
   0   7  23        7.10        8.16      4.99 o 
   1   7  23        0.04        0.21      4.69 o 
   2   7  23        0.45        0.85      4.65 o 
   3   7  23       14.25       16.07      5.62 o 
   4   7  23        1.20        2.71      6.44 o 
   0  -2  24        4.72       11.17      6.29 o 
   1  -2  24        4.94        6.84      5.03 o 
   2  -2  24       15.16       17.26      7.94 o 
   3  -2  24        0.27        0.00     10.64 o 
  -1  -1  24        1.08       -0.29      5.32 o 
   0  -1  24        2.09       11.02      5.39 o 
   1  -1  24        8.49        8.24      5.27 o 
   2  -1  24        5.69        2.43      5.58 o 
   3  -1  24       25.47       25.57      8.48 o 
   4  -1  24        8.71        4.35      6.25 o 
  -1   0  24        0.10       -2.61      4.98 o 
   0   0  24        2.16        0.38      4.52 o 
   1   0  24        0.48        2.01      4.40 o 
   2   0  24        1.52        1.74      5.03 o 
   3   0  24        1.08        4.22      5.26 o 
   4   0  24       24.88       24.69      6.93 o 
  -1   1  24        1.02        0.40      5.11 o 
   0   1  24        0.18       -2.30      4.28 o 
   1   1  24        1.09        4.57      4.62 o 
   2   1  24        5.35        6.39      4.77 o 
   3   1  24       30.12       42.33      9.11 o 
   4   1  24       10.38       13.25      7.01 o 
   5   1  24        1.29        1.92      7.98 o 
  -1   2  24        1.79        3.35      5.49 o 
   0   2  24        0.21        3.70      4.60 o 
   1   2  24        7.40        8.30      4.87 o 
   2   2  24       40.10       50.34      8.33 o 
   3   2  24        2.31        7.61      9.64 o 
   4   2  24        4.01        6.66      6.13 o 
   5   2  24        8.13        3.77      6.25 o 
  -1   3  24        1.22       -0.03      6.17 o 
   0   3  24       15.29       15.80      6.21 o 
   1   3  24        1.67        5.81      5.26 o 
   2   3  24        0.12       -1.17      4.82 o 
   3   3  24        1.08       -0.75      5.45 o 
   4   3  24        0.00        0.12      5.61 o 
   5   3  24       19.00       11.54      7.13 o 
  -1   4  24        5.71       13.26      5.75 o 
   0   4  24        0.67        2.35      5.32 o 
   1   4  24        0.22        2.98      5.13 o 
   2   4  24        1.25        4.59      5.36 o 
   3   4  24        3.12        8.95      6.49 o 
   4   4  24        0.45       -0.24      5.98 o 
   5   4  24        3.20        1.17      6.04 o 
   0   5  24        0.62       -1.86      4.30 o 
   1   5  24        5.22        2.24      5.26 o 
   2   5  24        0.04        1.30      4.98 o 
   3   5  24       20.63       21.62      7.82 o 
   4   5  24        0.62        2.06      8.05 o 
   1   6  24        0.69        1.60      4.80 o 
   2   6  24       23.25       19.73      6.76 o 
   3   6  24        3.55        2.45      6.34 o 
   4   6  24        0.20       -2.18      6.81 o 
   0   0  25        4.26        2.33     11.14 o 
   1   0  25        0.03       -2.37      4.31 o 
   2   0  25        1.48       -4.54      5.02 o 
   3   0  25        9.77       15.69      7.41 o 
   0   1  25        5.21       10.00      5.39 o 
   1   1  25        1.18        7.14      5.12 o 
   2   1  25       12.51       18.91      6.52 o 
   3   1  25        5.40        2.35      5.52 o 
   0   2  25       12.15       11.69      5.46 o 
   1   2  25        4.47        7.36      5.75 o 
   2   2  25        2.03        8.73      6.84 o 
   3   2  25        0.05       -0.94      5.94 o 
   4   2  25       22.27       27.26     14.30 o 
   0   3  25        1.73        2.83      5.84 o 
   1   3  25        0.33       -0.67      5.07 o 
   2   3  25        9.98       10.27      6.00 o 
   3   3  25        9.68        9.23      7.13 o 
   4   3  25        0.31       -1.99     10.47 o 
   1   4  25        0.00       -3.69      4.97 o 
   2   4  25        1.97        4.14      5.53 o 
   3   4  25        0.92        2.39      6.10 o 
   2   5  25        1.61        7.11      6.72 o 
                                                 
